# Supplementary material for: Detection of evolutionary conserved and accelerated genomic regions related to adaptation to thermal niches in Anolis lizards
Source: Ecol Evol. 2024 Mar 7;14(3):e11117. doi: 10.1002/ece3.11117 (PMC10920033; doi:10.1002/ece3.11117)
Supplement: Supplementary file 2 — Tables S1–S5 [file ECE3-14-e11117-s002.xlsx]

## Sheet: TABLE S1
TABLE S1. Thermal characteristics and habitat environment of the Cuban Anolis lizard species used in this study.
Ecomorph*1	Ecomorph description*1	Species	Habitat classification*2	Field body temp. [°C]*3	Experimental voluntary maximum[°C]*4	Behavior in relation to climatic conditions*5	Heliothermic or not*3*5	Habitat description*5
Trunk–ground	Trunk–ground anoles are medium-sized species usually observed within 1.5 m of the ground on broad surfaces. They usually perch on tree trunks, artificial walls, rocks, or other similar objects with their heads down and rapidly descend to seize the prey. Trunk–ground anoles are generally dark in color, ranging from light brown to dark brown or olive. They are stocky, muscular lizards with long hin…	Anolis allogus	Cool-shaded forests	29.2	32	Thermoconformer	Nonheliothermic	The species is diurnal and nonheliothermic based on the shaded and moist places of its habitat. It inhabits semideciduous, evergreen, gallery, submontane rain, and coniferous forests and usually lives near streams and valleys where less sunlight reaches the ground. Males are found on the trunks of trees and bushes <1 m above the ground, whereas females and juveniles are found on the ground, stone…
		Anolis homolechis	Intermediate ecotone	31.8	33.9	Active thermoregulator	Heliothermic	This species is diurnal and heliothermic and basks in patches of sunlight filtered by vegetation. The species inhabits all types of forests and secondary vegetation types, in less dense zones, at edges, and in some plantations. Males perch on tree or bush trunks with an average height of <1.5 m. Occasionally, they are also found on the ground, fallen trunks, and rocks. Females and juveniles are f…
		Anolis sagrei	Hot-open habitat	33.1	34.1	Active thermoregulator	Heliothermic	The species is diurnal heliothermic and found frequently basking in open areas to raise body temperature through direct sunlight and heat conduction from the ground. It inhabits nearly all vegetation zones, plantations, and urban regions in Cuba but frequently in areas modified by humans. It is also found on forest edges and in open vegetation. Individuals perch on trees, trunks of bushes, and fe…
Trunk–crown	Trunk–crown anoles are a wide range of arboreal species inhabiting tree trunks, small twigs, and sometimes leaves and other vegetation ranging from eye level to the top of the canopy. They move frequently across moderately large three-dimensional spaces and use sit-and-wait and actively seeking and foraging modes. Nearly all trunk–crown anoles are green or somewhat blue and can change color to da…	Anolis isolepis	Cool-shaded forests	-	-	-	Nonheliothermic	This species is diurnal and nonheliothermic based on the shaded and moist places of its habitat. It only lives in mountainous cloud forests and rain forests at >800 m above sea level, generally near the forest borders and on the roadsides cross the forests. Males perch on trunks and high branches of trees at heights up to 4 m above ground. Females dwell among dead leaves or plants of the herbaceo…
		Anolis allisoni	Hot-open habitat	33	-	Active thermoregulator	Heliothermic	The species is diurnal heliothermic and inhabits coastal and subcoastal scrub, forests and secondary scrub, and urban areas. The species is frequently found throughout its geographic range but is mainly in open and urban areas and is less abundant in forest zones. It perches on tree trunks, branches, fence posts, and house walls at 1–5 m above the ground with an average height of approximately 1.…
		Anolis porcatus	Hot-open habitat	-	-	Active thermoregulator	Heliothermic	A diurnal heliothermic species that is found basking frequently in direct or filtered sunlight on the trunks, branches, and leaves of trees and bushes. It is an efficient thermoregulatory species that uses radiant energy from the sun to raise its body temperature. The species is found abundantly in gardens and groves of urban zones, open areas and savannas, and secondary and semideciduous forests…
*1, Losos (2009); *2, Kanamori et al. (2021); *3, Ruibal (1961); *4, Akashi et al. (2018); *5, Schettino (1999)

## Sheet: TABLE S2
TABLE S2. Genes with ARs in each lineage. Genes with ARs in the CDS, 3′-UTR, and 5′-UTR and genes with ARs overlapping all-branch CEs in the intron and intergenic regions are shown. †1, †2, and †3 indicate names for chicken, human, and mouse genes, respectively. CE, conserved element; AR, accelerated region; CDS, protein coding sequence; 3′-UTR, 3′-untranslated region; 5′-UTR, 5′-untranslated reg…
species	annotation	Gene stable ID	Gene name		species	annotation	Gene stable ID	Gene name		species	annotation	Gene stable ID	Gene name		species	annotation	Gene stable ID	Gene name		species	annotation	Gene stable ID	Gene name		species	annotation	Gene stable ID	Gene name		species	annotation	Gene stable ID	Gene name		species	annotation	Gene stable ID	Gene name
A. allogus	CDS	ENSACAG00000000036			A. homolechis	CDS	ENSACAG00000000006	PNPLA8		A. sagrei	CDS	ENSACAG00000000035	SLC6A13		A. isolepis	CDS	ENSACAG00000000007	NRCAM		A. allisoni	CDS	ENSACAG00000000311			A. porcatus	CDS	ENSACAG00000000593	CDH5		A. carolinensis	CDS	ENSACAG00000000167	AGO2		TC-open	CDS	ENSACAG00000000415	PNPLA4
		ENSACAG00000000066	IGSF22				ENSACAG00000000041					ENSACAG00000000106	CACNA1E†1				ENSACAG00000000028	WNK1				ENSACAG00000000522	VWF				ENSACAG00000000877	SCRN1				ENSACAG00000000790	TNS1†1				ENSACAG00000000876	THAP4
		ENSACAG00000000068	PTPRJ†1				ENSACAG00000000131	MRGPRH†1				ENSACAG00000000267	GREB1				ENSACAG00000000141	PTPN22				ENSACAG00000000574	MON2				ENSACAG00000001098	RAB30				ENSACAG00000001072	MCM6				ENSACAG00000001244	ASCC1
		ENSACAG00000000167	AGO2				ENSACAG00000000140	KCNK9				ENSACAG00000000510	HSD17B12†1				ENSACAG00000000144	TRAPPC9				ENSACAG00000000593	CDH5				ENSACAG00000001137	FZD8				ENSACAG00000001137	FZD8				ENSACAG00000002142
		ENSACAG00000000498	NUDT13†1				ENSACAG00000000167	AGO2				ENSACAG00000000522	VWF				ENSACAG00000000175	RMC1				ENSACAG00000000790	TNS1†1				ENSACAG00000001336	ATF6†1				ENSACAG00000001171					ENSACAG00000002212	CLCA1†2
		ENSACAG00000000545	THSD7B				ENSACAG00000000325	LPIN1				ENSACAG00000000646	MYCBP2				ENSACAG00000000311					ENSACAG00000000811	OIT3				ENSACAG00000001403	SELE†2				ENSACAG00000001246					ENSACAG00000002979	GRIK4
		ENSACAG00000000646	MYCBP2				ENSACAG00000000351	MYO10				ENSACAG00000000689	GAS6				ENSACAG00000000448	PPM1H				ENSACAG00000000867	FBXO48				ENSACAG00000001617	PNKD†1				ENSACAG00000001390	ANKRD42				ENSACAG00000003094	MAP3K4
		ENSACAG00000000671	AMHR2				ENSACAG00000000510	HSD17B12†1				ENSACAG00000000717	HSD17B12†1				ENSACAG00000000533	D2HGDH				ENSACAG00000000883	OSGIN1†1				ENSACAG00000001791	SORBS2				ENSACAG00000001403	SELE†2				ENSACAG00000003111	DNAH12
		ENSACAG00000000755	CAPN11†1				ENSACAG00000000522	VWF				ENSACAG00000000777	SHROOM2†1				ENSACAG00000000545	THSD7B				ENSACAG00000001124	SRP54†1				ENSACAG00000001803	Cmah†3				ENSACAG00000001426	LCT				ENSACAG00000003494	IGFN1†2
		ENSACAG00000000765	PCNX2				ENSACAG00000000593	CDH5				ENSACAG00000000851	ASB15				ENSACAG00000001798	CCDC93				ENSACAG00000001208	MCM10				ENSACAG00000001835	GKAP1				ENSACAG00000001512	KIF4B†1				ENSACAG00000004301	ENTPD1
		ENSACAG00000000839	CRLS1†1				ENSACAG00000000649	DIS3				ENSACAG00000000883	OSGIN1†1				ENSACAG00000002058	ABCC4				ENSACAG00000001304	SLIT2				ENSACAG00000001874	ABHD6				ENSACAG00000001691	NEK11				ENSACAG00000004433	PINLYP, LYPD8†2
		ENSACAG00000000946	MAMDC2				ENSACAG00000000689	GAS6				ENSACAG00000001195	UCMA				ENSACAG00000002660	NFYC†1				ENSACAG00000001533	AFAP1				ENSACAG00000001917	SYTL2†1				ENSACAG00000001694	RNF217				ENSACAG00000004528	SLC22A7†1
		ENSACAG00000000963	ESF1				ENSACAG00000000717	HSD17B12†1				ENSACAG00000001196	NOSTRIN				ENSACAG00000002711	ZNF142				ENSACAG00000002066	NCAPG				ENSACAG00000002031	FLNB				ENSACAG00000001725	PARP4†1				ENSACAG00000004541	BRCA2
		ENSACAG00000001044	DNAAF10				ENSACAG00000000777	SHROOM2†1				ENSACAG00000001245	TDRD5				ENSACAG00000002829	MRS2				ENSACAG00000002275	COLQ				ENSACAG00000002219	GOLGB1†1				ENSACAG00000001846	SH3RF3				ENSACAG00000004647
		ENSACAG00000001151	ZNF326				ENSACAG00000000804	DARS1				ENSACAG00000001304	SLIT2				ENSACAG00000002970	MTR				ENSACAG00000002315	FAM89A				ENSACAG00000002240	ARMH2				ENSACAG00000001944	DZIP1				ENSACAG00000004854
		ENSACAG00000001188	VWA8				ENSACAG00000000872	EPHA3				ENSACAG00000001396	ABCC3†1				ENSACAG00000003023	LRBA				ENSACAG00000002476	COL6A6†2				ENSACAG00000002353					ENSACAG00000002309	HIPK1				ENSACAG00000004869	CLMP
		ENSACAG00000001191	ENTREP1				ENSACAG00000000883	OSGIN1†1				ENSACAG00000001411	CEBPZ				ENSACAG00000003470	OAF				ENSACAG00000002493	DIP2C				ENSACAG00000002400	ACSL1				ENSACAG00000002407	CCDC91				ENSACAG00000005050	CYP2B6†2
		ENSACAG00000001196	NOSTRIN				ENSACAG00000001054	CEP350				ENSACAG00000001418	RNF17†1				ENSACAG00000003494	IGFN1†2				ENSACAG00000002632	ME3				ENSACAG00000002401	DMRT3				ENSACAG00000002426	SLC5A7				ENSACAG00000005052	CYP2B6†2
		ENSACAG00000001375	BLOC1S4†1				ENSACAG00000001180	CELSR3				ENSACAG00000001488	TIPARP				ENSACAG00000003505	PROM2†1				ENSACAG00000002699	TECTA				ENSACAG00000002459	DISP1				ENSACAG00000002476	COL6A6†2				ENSACAG00000005200	ABCA4
		ENSACAG00000001417	PKN2				ENSACAG00000001346	LTN1				ENSACAG00000001504	BLTP3A				ENSACAG00000003654	GEM				ENSACAG00000002732	TCF7				ENSACAG00000002879	FHIP1A				ENSACAG00000002614	MEGF10				ENSACAG00000005568	FAM161A
		ENSACAG00000001469	CCDC90B				ENSACAG00000001348	SPOCK2				ENSACAG00000001512	KIF4B†1				ENSACAG00000003792	TMEM91				ENSACAG00000002855	CTNND2				ENSACAG00000002979	GRIK4				ENSACAG00000002853	SPRTN				ENSACAG00000006398	PRKCH
		ENSACAG00000001512	KIF4B†1				ENSACAG00000001549	NPFFR1				ENSACAG00000001664	GSTA3†1				ENSACAG00000003820					ENSACAG00000002979	GRIK4				ENSACAG00000003328	MTIF2				ENSACAG00000002892	HOGA1				ENSACAG00000006800	CNTF
		ENSACAG00000001630	MED23				ENSACAG00000001566	IARS2				ENSACAG00000001705	SPAG9				ENSACAG00000003847	SYT2†1				ENSACAG00000003208	ARHGEF12				ENSACAG00000003395	GRB7				ENSACAG00000002979	GRIK4				ENSACAG00000006818	MYO15B†2
		ENSACAG00000001662	DGKH				ENSACAG00000001802	MARK1				ENSACAG00000001711	FBN2				ENSACAG00000003942	NBEA				ENSACAG00000003211	RYR2				ENSACAG00000003494	IGFN1†2				ENSACAG00000003055	PUS7L				ENSACAG00000007000	CPED1
		ENSACAG00000001791	SORBS2				ENSACAG00000001984	VDHAP†1				ENSACAG00000001746	VSNL1				ENSACAG00000004228					ENSACAG00000003321	LRP4				ENSACAG00000003505	PROM2†1				ENSACAG00000003105	SFRP5				ENSACAG00000007128	SOAT2†2
		ENSACAG00000001932	RPL32†1				ENSACAG00000002040	FAAH				ENSACAG00000001951	DMBX1†1				ENSACAG00000004274	TTC7A				ENSACAG00000003470	OAF				ENSACAG00000003846	WDR33†2				ENSACAG00000003165	UMODL1				ENSACAG00000007329	P2RX3
		ENSACAG00000001973	ANKEF1				ENSACAG00000002152	DNAJC24				ENSACAG00000002040	FAAH				ENSACAG00000004347					ENSACAG00000003487	NECTIN1				ENSACAG00000003855					ENSACAG00000003263	LOXL4				ENSACAG00000007635	GPR84
		ENSACAG00000002009	SPRED2				ENSACAG00000002162	CLCA1†2				ENSACAG00000002149	ARHGEF5†2				ENSACAG00000004396	PLAUR†2				ENSACAG00000003494	IGFN1†2				ENSACAG00000003952	POU4F2				ENSACAG00000003294	SIKE1				ENSACAG00000008018	PFKP
		ENSACAG00000002092	NAA15				ENSACAG00000002353					ENSACAG00000002197	PSD2				ENSACAG00000004433	PINLYP, LYPD8†2				ENSACAG00000003511	RBP1				ENSACAG00000004094	INHBB				ENSACAG00000003384	POU2F3				ENSACAG00000008129	HUS1†1
		ENSACAG00000002212	CLCA1†2				ENSACAG00000002367	SORL1				ENSACAG00000002204	AP4B1				ENSACAG00000004522	KCNN4†2				ENSACAG00000003681	ZIC2				ENSACAG00000004184	LAMB1				ENSACAG00000003494	IGFN1†2				ENSACAG00000008682	ZNF808, ZNF721, ZNF664†2
		ENSACAG00000002270	KANK1				ENSACAG00000002407	CCDC91				ENSACAG00000002209	CROCC2				ENSACAG00000004758	LAMA5				ENSACAG00000003748	ESRP1				ENSACAG00000004231	COL6A3				ENSACAG00000003583	GOT1				ENSACAG00000008948	FNTB
		ENSACAG00000002330	MANEA†1				ENSACAG00000002413	RARA				ENSACAG00000002219	GOLGB1†1				ENSACAG00000004778	SCN3B				ENSACAG00000003815	SEMA4G				ENSACAG00000004322	FAM124B				ENSACAG00000003671	RAD54B				ENSACAG00000009227	PCARE
		ENSACAG00000002344	GPR137B				ENSACAG00000002473	COL6A6†2				ENSACAG00000002245	WDR86				ENSACAG00000004943	RANGAP1				ENSACAG00000003855					ENSACAG00000004580	LAMB4				ENSACAG00000003681	ZIC2				ENSACAG00000009896	GOLGA4
		ENSACAG00000002353					ENSACAG00000002482	LRIG1				ENSACAG00000002309	HIPK1				ENSACAG00000005017	SLC49A4†2				ENSACAG00000003943	ATG13				ENSACAG00000004583					ENSACAG00000003719	CSMD3				ENSACAG00000009900	ESRP2
		ENSACAG00000002473	COL6A6†2				ENSACAG00000002484	st6gal1				ENSACAG00000002322					ENSACAG00000005052	CYP2B6†2				ENSACAG00000004079	RELB†2				ENSACAG00000004622					ENSACAG00000004085	AMBRA1				ENSACAG00000010148	C9†2
		ENSACAG00000002506					ENSACAG00000002492	SOX21				ENSACAG00000002362	KIAA0319				ENSACAG00000005315	UBXN2B				ENSACAG00000004132	KIAA2026				ENSACAG00000004647					ENSACAG00000004215	ATP5C1†1				ENSACAG00000010191
		ENSACAG00000002515					ENSACAG00000002504	TBC1D9				ENSACAG00000002386	KIDINS220				ENSACAG00000005361	MRC1†1				ENSACAG00000004188	XRCC1				ENSACAG00000004758	LAMA5				ENSACAG00000004438	GART				ENSACAG00000010381	KALRN
		ENSACAG00000002516	Col6a4†3				ENSACAG00000002515					ENSACAG00000002402	ARID2				ENSACAG00000005383	CFAP61				ENSACAG00000004217	COL4A3†1				ENSACAG00000004767	ITIH5				ENSACAG00000004441	PINLYP, LYPD8†2				ENSACAG00000010543	KY†2
		ENSACAG00000002534	HPS1				ENSACAG00000002541	RAPGEFL1				ENSACAG00000002409	SNX6				ENSACAG00000005384	PDK2				ENSACAG00000004337	PHACTR1				ENSACAG00000004840	Arhgef4†3				ENSACAG00000004782	TOB2				ENSACAG00000010704	ANK2
		ENSACAG00000002671	CMBL†2				ENSACAG00000002699	TECTA				ENSACAG00000002413	RARA				ENSACAG00000005462	DIDO1				ENSACAG00000004436	PINLYP, LYPD8†2				ENSACAG00000004863					ENSACAG00000004974	ACBD6				ENSACAG00000010843	RNF20†1
		ENSACAG00000002730	PGC				ENSACAG00000002711	ZNF142				ENSACAG00000002476	COL6A6†2				ENSACAG00000005795	EPHX1				ENSACAG00000004778	SCN3B				ENSACAG00000004869	CLMP				ENSACAG00000004984	PCDH9				ENSACAG00000011202	AHNAK2†2
		ENSACAG00000002817	URB1				ENSACAG00000002769	ACTN2				ENSACAG00000002482	LRIG1				ENSACAG00000005849	GHRHR				ENSACAG00000004847	FTCD				ENSACAG00000004883	IGDCC3†1				ENSACAG00000005050	CYP2B6†2				ENSACAG00000011654	RTN4
		ENSACAG00000002824	RNF25				ENSACAG00000002789	TLE4				ENSACAG00000002512	CAPN8				ENSACAG00000006172					ENSACAG00000004872	PIK3CA				ENSACAG00000004950	UBASH3B				ENSACAG00000005053	SEMA5B				ENSACAG00000011923	DYNC2H1
		ENSACAG00000002847	NR1D1				ENSACAG00000002810	ROPN1L				ENSACAG00000002660	NFYC†1				ENSACAG00000006276					ENSACAG00000004884	HSPA8				ENSACAG00000005063	PLXNA3				ENSACAG00000005486	MYSM1†1				ENSACAG00000012250	VWA3B†1
		ENSACAG00000002886	AKT2				ENSACAG00000002823	CSTF3				ENSACAG00000002735	INPP4B				ENSACAG00000006320	OR56A4, OR13F1, OR56A1, OR56A5, OR56A3†2				ENSACAG00000004933	BSX				ENSACAG00000005149	CUL9†2				ENSACAG00000005514	WDR26				ENSACAG00000012498	CCDC158
		ENSACAG00000002970	MTR				ENSACAG00000002886	AKT2				ENSACAG00000002811	SNRNP48†1				ENSACAG00000006342	WDR13†2				ENSACAG00000004941	CRTAM				ENSACAG00000005170	PFKFB3				ENSACAG00000005536	CLDND1†1				ENSACAG00000012647	C4†1
		ENSACAG00000002979	GRIK4				ENSACAG00000002889	USP38				ENSACAG00000002886	AKT2				ENSACAG00000006456	ARMC10				ENSACAG00000005113	CLIC6				ENSACAG00000005284	CRNKL1				ENSACAG00000005632	TOX				ENSACAG00000012875	CASP6
		ENSACAG00000003006	SYNJ1				ENSACAG00000002997	AGPAT4				ENSACAG00000002898	THRA				ENSACAG00000006457					ENSACAG00000005223	ST8SIA6				ENSACAG00000005383	CFAP61				ENSACAG00000005784	SOBP				ENSACAG00000013199	PLXNA4
		ENSACAG00000003045	SACS				ENSACAG00000003023	LRBA				ENSACAG00000002979	GRIK4				ENSACAG00000006645	FGL1				ENSACAG00000005352	FAM110C				ENSACAG00000005400	HTT				ENSACAG00000005903					ENSACAG00000013206	CLSTN1
		ENSACAG00000003086	PRICKLE1				ENSACAG00000003045	SACS				ENSACAG00000002987	TPP2				ENSACAG00000006703	AASS				ENSACAG00000005359	LIMS2				ENSACAG00000005508	ITGA3†1				ENSACAG00000005926	DNAH5				ENSACAG00000014191	SLC9C2, SLC9C1†2
		ENSACAG00000003147	SPTBN4				ENSACAG00000003107	MIPEP				ENSACAG00000003022	TMPRSS3				ENSACAG00000006709	MCF2L				ENSACAG00000005398	SLC16A14				ENSACAG00000005601	GARS1				ENSACAG00000006287	XPNPEP1				ENSACAG00000014379	SLC15A4
		ENSACAG00000003234	THAP9†1				ENSACAG00000003147	SPTBN4				ENSACAG00000003038	SMARCA5				ENSACAG00000006816	OBSCN				ENSACAG00000005702	TCAF1, TCAF2, TCAF2C†2				ENSACAG00000005686	DEPTOR†1				ENSACAG00000006398	PRKCH				ENSACAG00000014807	LACTB2
		ENSACAG00000003243	ARFGAP2†1				ENSACAG00000003208	ARHGEF12				ENSACAG00000003045	SACS				ENSACAG00000006861	DUSP7				ENSACAG00000005789	OPNVA†1				ENSACAG00000005702	TCAF1, TCAF2, TCAF2C†2				ENSACAG00000006403	ZWINT†2				ENSACAG00000015421	SNRNP35
		ENSACAG00000003315	HHIP				ENSACAG00000003494	IGFN1†2				ENSACAG00000003142	IDI2, IDI1†2				ENSACAG00000006874	IBA57				ENSACAG00000005831	USH1G				ENSACAG00000005727	B3GNT2				ENSACAG00000006506	VIPR1				ENSACAG00000015725	LRRC34
		ENSACAG00000003509	PKP1				ENSACAG00000003505	PROM2†1				ENSACAG00000003147	SPTBN4				ENSACAG00000007071	KIF5B				ENSACAG00000005849	GHRHR				ENSACAG00000005748	INPP5A				ENSACAG00000006508	HOXB3				ENSACAG00000016099	PCLO
		ENSACAG00000003612	NR3C2				ENSACAG00000003604	RANBP9†1				ENSACAG00000003160	PSMD3				ENSACAG00000007128	SOAT2†2				ENSACAG00000005867	TRAPPC12				ENSACAG00000005817	CHRNA4				ENSACAG00000006565	PHF20				ENSACAG00000016132	TNS4
		ENSACAG00000003664	IGF2R				ENSACAG00000003669	JARID2				ENSACAG00000003266	VCAM1†2				ENSACAG00000007208	ANKRD26†1				ENSACAG00000005872	KCNQ2				ENSACAG00000005868	CFAP46				ENSACAG00000006795	FAM111A, FAM111B†2				ENSACAG00000016469	AOX1†1
		ENSACAG00000003666	CYP2D6†1				ENSACAG00000003733	VIRMA				ENSACAG00000003323	AMER2†1				ENSACAG00000007221	COL5A1†1				ENSACAG00000005901	CENPF				ENSACAG00000005901	CENPF				ENSACAG00000006816	OBSCN				ENSACAG00000016570	ETV7
		ENSACAG00000003784	EXOSC5				ENSACAG00000003849	CCDC97				ENSACAG00000003383	CHIA†1				ENSACAG00000007430	AP3B1				ENSACAG00000006146	SKOR2				ENSACAG00000006065	NALF1				ENSACAG00000006896	RELN				ENSACAG00000016647	COPS6†2
		ENSACAG00000003938	YIF1B				ENSACAG00000003874	AXL				ENSACAG00000003482	TMTC4				ENSACAG00000007891					ENSACAG00000006224	ANGEL2				ENSACAG00000006456	ARMC10				ENSACAG00000006930	FAT1				ENSACAG00000016716	AFMID
		ENSACAG00000003951	SYCP2†2				ENSACAG00000003925	NAV1†1				ENSACAG00000003494	IGFN1†2				ENSACAG00000007961	KRT7†1				ENSACAG00000006237	SOS 1				ENSACAG00000006519	ESPNL				ENSACAG00000007000	CPED1				ENSACAG00000017458	PGAP4
		ENSACAG00000004076	CCDC9				ENSACAG00000003938	YIF1B				ENSACAG00000003495	DCLK2				ENSACAG00000008281	SUMO3				ENSACAG00000006342	WDR13†2				ENSACAG00000006753	UCKL1				ENSACAG00000007128	SOAT2†2				ENSACAG00000017930	FTSJ3
		ENSACAG00000004209	PTPN7				ENSACAG00000004028	TBC1D22A				ENSACAG00000003528	SASS6				ENSACAG00000008667	UNC79				ENSACAG00000006405	CDH8†1				ENSACAG00000006789	SHOX2				ENSACAG00000007208	ANKRD26†1				ENSACAG00000022093	VARS2†1
		ENSACAG00000004274	TTC7A				ENSACAG00000004076	CCDC9				ENSACAG00000003637	CNDP1				ENSACAG00000008669					ENSACAG00000006435	RGS14†1				ENSACAG00000006795	FAM111A, FAM111B†2				ENSACAG00000007259	MYO1A†1				ENSACAG00000023592	MX1†1
		ENSACAG00000004413	Ptprv†3				ENSACAG00000004107	C5AR2, C5AR1†2				ENSACAG00000003702	ENTPD7				ENSACAG00000008987	LGMN				ENSACAG00000006683	NKTR†1				ENSACAG00000006816	OBSCN				ENSACAG00000007307	MATCAP2				ENSACAG00000024853	IFNA2, IFNA8, IFNA4, IFNA6, IFNE, IFNA21, IFNA5, IFNA7, IFNA14, IFNK, IFNA10, IFNW1, IFNA17, IFNB1, IFNA13, IFNA1, IFNA16†2
		ENSACAG00000004436	PINLYP, LYPD8†2				ENSACAG00000004112	DHX34				ENSACAG00000003784	EXOSC5				ENSACAG00000009196	MUC6				ENSACAG00000007008	IFT80				ENSACAG00000006849	ARHGEF26				ENSACAG00000007318					ENSACAG00000024949	PCDHGA2†2
		ENSACAG00000004681	SON†1				ENSACAG00000004231	COL6A3				ENSACAG00000003874	AXL				ENSACAG00000009227	PCARE				ENSACAG00000007243	DOCK3				ENSACAG00000006876	GJC2				ENSACAG00000007619	TRHDE				ENSACAG00000025030	TCAF1, TCAF2, TCAF2C†2
		ENSACAG00000004759					ENSACAG00000004347					ENSACAG00000003918	FXR1				ENSACAG00000009508	GGT7†1				ENSACAG00000007246	PDHX†1				ENSACAG00000006963	CPB1				ENSACAG00000007625	GJA1				ENSACAG00000026491	KPNA7†1
		ENSACAG00000004771	CFAP97D1				ENSACAG00000004463	SMAD9†1				ENSACAG00000004022	PMS1†1				ENSACAG00000009524	ESYT3				ENSACAG00000007301	SLC43A3				ENSACAG00000007053	MTNR1A				ENSACAG00000007851	PTCHD3†2				ENSACAG00000028160	LRRC37B, LRRC37A2, LRRC37A3, LRRC37A†2
		ENSACAG00000004807	GRAMD1B†1				ENSACAG00000004553	FNDC1				ENSACAG00000004079	RELB†2				ENSACAG00000009596	MUC5AC†2				ENSACAG00000007318					ENSACAG00000007128	SOAT2†2				ENSACAG00000007902	ADGRB3				ENSACAG00000028412
		ENSACAG00000004815	IMPG1				ENSACAG00000004647					ENSACAG00000004132	KIAA2026				ENSACAG00000009859	OXSR1				ENSACAG00000007474	CACNA1I				ENSACAG00000007208	ANKRD26†1				ENSACAG00000008160	C7orf57				ENSACAG00000028697	C3†1
		ENSACAG00000004825	PCNX1				ENSACAG00000004648	PARL				ENSACAG00000004297	NKPD1†2				ENSACAG00000009955	FER1L6				ENSACAG00000007497	MYH7B†1				ENSACAG00000007221	COL5A1†1				ENSACAG00000008170	SLC2A13				ENSACAG00000029334
		ENSACAG00000004941	CRTAM				ENSACAG00000004657	OSBPL2				ENSACAG00000004347					ENSACAG00000010011	PLA2G10L†1				ENSACAG00000007662	PDHX†1				ENSACAG00000007320					ENSACAG00000008314	COL9A1				ENSACAG00000029444	TIMP1†2
		ENSACAG00000005050	CYP2B6†2				ENSACAG00000004682					ENSACAG00000004413	Ptprv†3				ENSACAG00000010049	TTC7B				ENSACAG00000008007	USP4†1				ENSACAG00000007363					ENSACAG00000008396	COLEC12				ENSACAG00000029628
		ENSACAG00000005132	ARID1B				ENSACAG00000004702	MFN1				ENSACAG00000004453	TCTN3†1				ENSACAG00000010379	Zfyve16†3				ENSACAG00000008171	DGKG				ENSACAG00000007401					ENSACAG00000008772	ZSWIM6				ENSACAG00000034601
		ENSACAG00000005164	RUNX1				ENSACAG00000004722	ZC3HAV1†1				ENSACAG00000004541	BRCA2				ENSACAG00000010692	APOB				ENSACAG00000008187	HIVEP2				ENSACAG00000007623	KLB				ENSACAG00000008789	AK4, AK4P3†2				ENSACAG00000034603	PCDHGB5, PCDHGB4†2
		ENSACAG00000005201	DLEC1				ENSACAG00000004759					ENSACAG00000004548	ACTL6A				ENSACAG00000010862	TDRD9				ENSACAG00000008311	SLC26A8†1				ENSACAG00000007751					ENSACAG00000008955	PKD1L2				ENSACAG00000034779
		ENSACAG00000005221	PLCD1				ENSACAG00000004778	SCN3B				ENSACAG00000004573	GLMN				ENSACAG00000010914	MAP2				ENSACAG00000008623	SLC1A7				ENSACAG00000007793	MORC1†1				ENSACAG00000008968	APEH†1				ENSACAG00000036486	PCDHGA2†2
		ENSACAG00000005353	PPP2R5D				ENSACAG00000004796	PDCD11				ENSACAG00000004603	DIAPH3				ENSACAG00000010994	SYN1				ENSACAG00000008664					ENSACAG00000008063	IGFBP1				ENSACAG00000008973	PNCK				ENSACAG00000036701
		ENSACAG00000005361	MRC1†1				ENSACAG00000004807	GRAMD1B†1				ENSACAG00000004622					ENSACAG00000011013	KIF26A				ENSACAG00000008673	IL17RE				ENSACAG00000008378	PLXNB3				ENSACAG00000009005	SBF2				ENSACAG00000037675	TNXB†2
		ENSACAG00000005430	SGSM3				ENSACAG00000004943	RANGAP1				ENSACAG00000004725	CUL9†2				ENSACAG00000011127	LAP3				ENSACAG00000008913	RRM2B				ENSACAG00000008396	COLEC12				ENSACAG00000009132	SOX14				ENSACAG00000038077	PCDHAC2
		ENSACAG00000005450	MX1				ENSACAG00000004991	KLHL1				ENSACAG00000004758	LAMA5				ENSACAG00000011368	TRIM39†2				ENSACAG00000009055	BCO1				ENSACAG00000008484	SMYD1				ENSACAG00000009171	YJU2B				ENSACAG00000041032	CWF19L2
		ENSACAG00000005487	EIF6				ENSACAG00000005030	FILIP1				ENSACAG00000004759					ENSACAG00000011456	REV3L				ENSACAG00000009119	GAN				ENSACAG00000008565	EXOC3				ENSACAG00000009246	MYOM1				ENSACAG00000041172
		ENSACAG00000005496	PRDM1				ENSACAG00000005052	CYP2B6†2				ENSACAG00000004777	IQCB1				ENSACAG00000011576	RTTN				ENSACAG00000009228	TOGARAM2				ENSACAG00000008664					ENSACAG00000009305	ARHGEF28				ENSACAG00000041559	CXCR1†1
		ENSACAG00000005565	XRN2				ENSACAG00000005063	PLXNA3				ENSACAG00000004807	GRAMD1B†1				ENSACAG00000011690	ITPR2				ENSACAG00000009383	BRD9				ENSACAG00000008669					ENSACAG00000009663	MUC5AC†2				ENSACAG00000041669	TIMP1†2
		ENSACAG00000005757	MTRES1				ENSACAG00000005066	YBEY				ENSACAG00000004871	CEL†1				ENSACAG00000011746	SKIC2				ENSACAG00000009390	MALRD1				ENSACAG00000008955	PKD1L2				ENSACAG00000009745	TOLLIP				ENSACAG00000042100
		ENSACAG00000005768	MXRA5				ENSACAG00000005078	COL12A1				ENSACAG00000004933	BSX				ENSACAG00000011899					ENSACAG00000009718	ASB1				ENSACAG00000008993	TRPM3				ENSACAG00000009779	HAUS7				ENSACAG00000042997	QRICH2
		ENSACAG00000005794					ENSACAG00000005107	KDM5B				ENSACAG00000004968	PCDH20				ENSACAG00000012149	CCNG2				ENSACAG00000009917	PIKFYVE				ENSACAG00000009042	MAST1†1				ENSACAG00000009976	TCN1				ENSACAG00000044114	PCDHGB5, PCDHGB4†2
		ENSACAG00000005826	TASOR				ENSACAG00000005165	CFAP43				ENSACAG00000004981	PAX7†1				ENSACAG00000012256	TUBGCP5				ENSACAG00000010191					ENSACAG00000009157	MAGI2				ENSACAG00000009987	ITPR1				ENSACAG00000044157
		ENSACAG00000005859	SPATA4				ENSACAG00000005192	CFAP65				ENSACAG00000004985	XRN1				ENSACAG00000012331	PSME4				ENSACAG00000010220					ENSACAG00000009171	YJU2B				ENSACAG00000010210	WASHC5				ENSACAG00000044185
		ENSACAG00000005900	HID1				ENSACAG00000005200	ABCA4				ENSACAG00000004992	FAM117A				ENSACAG00000012498	CCDC158				ENSACAG00000010249	SLC7A6				ENSACAG00000009245	CPSF2				ENSACAG00000010218	ARPP21			3′-UTR	ENSACAG00000004967	PYY†2
		ENSACAG00000006117	SMYD2				ENSACAG00000005230	TRPM6				ENSACAG00000005005	ZMAT3				ENSACAG00000012582	ADAM11				ENSACAG00000010273	COL18A1†1				ENSACAG00000009344	FLT1				ENSACAG00000010278	NOTUM				ENSACAG00000005418	RBM17
		ENSACAG00000006216	ARHGEF7				ENSACAG00000005251	TFAP2B				ENSACAG00000005042	ATP5PO				ENSACAG00000012614	SEPHS3†1				ENSACAG00000010312	F5				ENSACAG00000009441	DDHD2†1				ENSACAG00000010363	LRATD2				ENSACAG00000005713	ZFYVE16†2
		ENSACAG00000006249	MYT1				ENSACAG00000005361	MRC1†1				ENSACAG00000005053	SEMA5B				ENSACAG00000012647	C4†1				ENSACAG00000010442					ENSACAG00000009446	SLC12A4				ENSACAG00000010393	CELSR2				ENSACAG00000006924	NAP1L1
		ENSACAG00000006293	CCDC146				ENSACAG00000005400	HTT				ENSACAG00000005063	PLXNA3				ENSACAG00000012684	SEC24B				ENSACAG00000010478					ENSACAG00000009652	DPEP2†1				ENSACAG00000010437					ENSACAG00000009041	EIF2S2
		ENSACAG00000006352	CALCOCO2†2				ENSACAG00000005460	BRWD1				ENSACAG00000005089	RCAN1				ENSACAG00000012965	CACNA1F				ENSACAG00000010484					ENSACAG00000009669	SLC4A1AP				ENSACAG00000010548	LIN54				ENSACAG00000009896	GOLGA4
		ENSACAG00000006571	CADPS2				ENSACAG00000005462	DIDO1				ENSACAG00000005114	ATP1B3				ENSACAG00000012999	PRDM5				ENSACAG00000010519					ENSACAG00000009771	XIRP1†1				ENSACAG00000010578	PRRT1				ENSACAG00000010172	PRKG2
		ENSACAG00000006735	KLHL40†1				ENSACAG00000005565	XRN2				ENSACAG00000005129					ENSACAG00000013050	ARHGAP27†1				ENSACAG00000010529					ENSACAG00000009800	FLNA†2				ENSACAG00000010611	CPNE5†1				ENSACAG00000011039	VMO1†1
		ENSACAG00000006816	OBSCN				ENSACAG00000005572	GCNT1				ENSACAG00000005186	HERC2				ENSACAG00000013195	PTPN21				ENSACAG00000010675	TNIP1				ENSACAG00000009839	NFATC3				ENSACAG00000010687	SLC44A4				ENSACAG00000011342
		ENSACAG00000006843	GALNT1				ENSACAG00000005601	GARS1				ENSACAG00000005234	SORCS3				ENSACAG00000013210	GLB1L				ENSACAG00000010677	ACADL				ENSACAG00000010068	SMPD3				ENSACAG00000010707	DPP6				ENSACAG00000011923	DYNC2H1
		ENSACAG00000006847	RBL1				ENSACAG00000005636	PRUNE2				ENSACAG00000005375	CD300LF†2				ENSACAG00000013317	PIK3CD				ENSACAG00000010690	PLAC8L1, PLACL2†1				ENSACAG00000010153	EGF				ENSACAG00000010783	OC90				ENSACAG00000012258	ITGA2B
		ENSACAG00000006871					ENSACAG00000005655	VPS13A				ENSACAG00000005415	B3GALT5†1				ENSACAG00000013423	AK7				ENSACAG00000011121	AASDHPPT				ENSACAG00000010191					ENSACAG00000010785	PPP1R13B				ENSACAG00000012265	PKP2
		ENSACAG00000007052					ENSACAG00000005699	DNER				ENSACAG00000005438	MYO7B				ENSACAG00000013797					ENSACAG00000011257	OTX5†1				ENSACAG00000010210	WASHC5				ENSACAG00000010843	RNF20†1				ENSACAG00000012354	NOTCH2NLA, NOTCH2NLC, NOTCH2NLB, NOTCH2NLR†2
		ENSACAG00000007096	MOCOS†1				ENSACAG00000005738	MED20†1				ENSACAG00000005464	NAT9				ENSACAG00000014194	COL4A1				ENSACAG00000011395	CD1C, CD1B†1				ENSACAG00000010220					ENSACAG00000010998	ACOT12				ENSACAG00000013660	NFASC
		ENSACAG00000007128	SOAT2†2				ENSACAG00000005742	TRIO				ENSACAG00000005536	CLDND1†1				ENSACAG00000014195	KMT2C				ENSACAG00000011666	FCHSD1				ENSACAG00000010393	CELSR2				ENSACAG00000011070					ENSACAG00000013961	PIK3C3
		ENSACAG00000007221	COL5A1†1				ENSACAG00000005784	SOBP				ENSACAG00000005539	CTDSPL				ENSACAG00000014335	ADGRL3†1				ENSACAG00000011690	ITPR2				ENSACAG00000010437					ENSACAG00000011090	ALAS2†2				ENSACAG00000014009	TNXB†2
		ENSACAG00000007240	CYP2J23†1				ENSACAG00000005804	EIPR1				ENSACAG00000005566	NSD1				ENSACAG00000014379	SLC15A4				ENSACAG00000011746	SKIC2				ENSACAG00000010478					ENSACAG00000011121	AASDHPPT				ENSACAG00000014147	CA13
		ENSACAG00000007312					ENSACAG00000005821					ENSACAG00000005689	CGGBP1†1				ENSACAG00000014390	GJA10				ENSACAG00000011789	CHRNA9				ENSACAG00000010484					ENSACAG00000011145	ANKRD17†1				ENSACAG00000014447	PUS7†1
		ENSACAG00000007343	MRPL45				ENSACAG00000005904	PTPN14				ENSACAG00000005710					ENSACAG00000014440	TMEM132B				ENSACAG00000011862	ARSJ†1				ENSACAG00000010517	ABCF1				ENSACAG00000011208	CFB†2				ENSACAG00000014773	SYTL5
		ENSACAG00000007356	CP				ENSACAG00000006007	EEF1A2				ENSACAG00000005742	TRIO				ENSACAG00000014785	TNR				ENSACAG00000011941					ENSACAG00000010529					ENSACAG00000011364	TRIM39.2†1				ENSACAG00000016065	rh2
		ENSACAG00000007441	UTRN†1				ENSACAG00000006137	ADCYAP1R1				ENSACAG00000005756	LAMB3				ENSACAG00000014853	ORC3				ENSACAG00000012110	SLC9A7				ENSACAG00000010616	CCDC14				ENSACAG00000011401					ENSACAG00000016915	ANKRD33
		ENSACAG00000007474	CACNA1I				ENSACAG00000006172					ENSACAG00000005817	CHRNA4				ENSACAG00000015070	CDHR5†1				ENSACAG00000012115	FAM135B				ENSACAG00000010843	RNF20†1				ENSACAG00000011640	ZNF692†1				ENSACAG00000017092
		ENSACAG00000007567	PWWP2B				ENSACAG00000006254	SLC38A5†2				ENSACAG00000005868	CFAP46				ENSACAG00000015071	GPRC5C†1				ENSACAG00000012298	MAP3K15				ENSACAG00000010877	METTL24				ENSACAG00000011776	IMMT				ENSACAG00000029203	SFT2D1
		ENSACAG00000007576	LRRC27				ENSACAG00000006358					ENSACAG00000005926	DNAH5				ENSACAG00000015296	DDX55				ENSACAG00000012353	PCDHGB5, PCDHGB4†2				ENSACAG00000011022	GPAT3				ENSACAG00000011806	EML6				ENSACAG00000035141
		ENSACAG00000007599	PPP1R15B				ENSACAG00000006363	TTLL6				ENSACAG00000005927	C1orf74				ENSACAG00000015339	KATNBL1				ENSACAG00000012354	NOTCH2NLA, NOTCH2NLC, NOTCH2NLB, NOTCH2NLR†2				ENSACAG00000011049					ENSACAG00000011829	TMX3				ENSACAG00000038631
		ENSACAG00000007610	MGAT3				ENSACAG00000006393	ITPKB				ENSACAG00000005993	RAB7A				ENSACAG00000015468	ABCA12				ENSACAG00000012362	RBPJL				ENSACAG00000011121	AASDHPPT				ENSACAG00000011862	ARSJ†1				ENSACAG00000041647	TRIM29
		ENSACAG00000007785	ODAD2				ENSACAG00000006464	PRPF6				ENSACAG00000006007	EEF1A2				ENSACAG00000015580	TMEM189†1				ENSACAG00000012393	ERLEC1				ENSACAG00000011195	VCAN				ENSACAG00000011966				5′-UTR	ENSACAG00000001512	KIF4B†1
		ENSACAG00000007881					ENSACAG00000006508	HOXB3				ENSACAG00000006137	ADCYAP1R1				ENSACAG00000015602	RNF180				ENSACAG00000012448	EGFL8				ENSACAG00000011202	AHNAK2†2				ENSACAG00000012017	ANO4				ENSACAG00000002712	SLC35F5
		ENSACAG00000007891					ENSACAG00000006519	ESPNL				ENSACAG00000006146	SKOR2				ENSACAG00000015768					ENSACAG00000012475	IRAK1				ENSACAG00000011364	TRIM39.2†1				ENSACAG00000012115	FAM135B				ENSACAG00000003487	NECTIN1
		ENSACAG00000007896	ANKRD13D				ENSACAG00000006630					ENSACAG00000006172					ENSACAG00000015788	HIP1R				ENSACAG00000012624	FGD4				ENSACAG00000011704	NCAPG2				ENSACAG00000012145	BEND4				ENSACAG00000004094	INHBB
		ENSACAG00000007917	SRP68				ENSACAG00000006691	KHDRBS2				ENSACAG00000006303	WAS				ENSACAG00000015840	PROSER1†1				ENSACAG00000012626	NUP54				ENSACAG00000011746	SKIC2				ENSACAG00000012184	ARIH2				ENSACAG00000005541	DCP1B†1
		ENSACAG00000007955	ITIH4				ENSACAG00000006717	FHOD3†1				ENSACAG00000006352	CALCOCO2†2				ENSACAG00000015939	LRRFIP1†1				ENSACAG00000012645	QARS1				ENSACAG00000011899					ENSACAG00000012256	TUBGCP5				ENSACAG00000011955	FAM124A†1
		ENSACAG00000008006	C3orf62†2				ENSACAG00000006787	CCDC13†2				ENSACAG00000006717	FHOD3†1				ENSACAG00000016153	TNIK				ENSACAG00000012646	BZW2				ENSACAG00000011941					ENSACAG00000012426	TUBA8B†1				ENSACAG00000011966
		ENSACAG00000008041	GLYATL3†2				ENSACAG00000006796	LYZ†1				ENSACAG00000006746	CAVIN3†2				ENSACAG00000016230					ENSACAG00000012679	CHAF1B				ENSACAG00000012057	KATNAL2				ENSACAG00000012504	SH3KBP1				ENSACAG00000017071	ESRRB
		ENSACAG00000008098	DNASE1L1†2				ENSACAG00000006816	OBSCN				ENSACAG00000006771	PRKAA2				ENSACAG00000016327	CROT				ENSACAG00000012739	SCN4A				ENSACAG00000012243					ENSACAG00000012647	C4†1				ENSACAG00000028692
		ENSACAG00000008392	KRT80†1				ENSACAG00000006923	ARF1				ENSACAG00000006787	CCDC13†2				ENSACAG00000016414	PSAP				ENSACAG00000012743	PNKP†2				ENSACAG00000012366	PCDHGA2†2				ENSACAG00000012670	SPP1				ENSACAG00000041810	TAFA5
		ENSACAG00000008438	SULT6B1†1				ENSACAG00000006981	WWC2				ENSACAG00000006796	LYZ†1				ENSACAG00000016467	FTO				ENSACAG00000012786	KCNH6				ENSACAG00000012372	HSD17B11†2				ENSACAG00000012846	EPG5				ENSACAG00000042462	COL8A1
		ENSACAG00000008480	RBM6				ENSACAG00000006986	ITGB4				ENSACAG00000006842	CHD6†1				ENSACAG00000016475	TRIM2†1				ENSACAG00000013059	JPH1				ENSACAG00000012411	TUBA8A†1				ENSACAG00000013040	C1GALT1				ENSACAG00000042786	CTNNBIP1
		ENSACAG00000008607	BIRC6				ENSACAG00000007044	TBX21				ENSACAG00000006843	GALNT1				ENSACAG00000016589	LDLR				ENSACAG00000013195	PTPN21				ENSACAG00000012498	CCDC158				ENSACAG00000013045	SETBP1			intron	ENSACAG00000001515	FRMPD4
		ENSACAG00000008655	KIAA1217				ENSACAG00000007122	PSME3†1				ENSACAG00000006868	XDH				ENSACAG00000016623	RBMS2				ENSACAG00000013206	CLSTN1				ENSACAG00000012517	NR1H2				ENSACAG00000013059	JPH1				ENSACAG00000002026	GRIK1
		ENSACAG00000008702	HYAL2				ENSACAG00000007128	SOAT2†2				ENSACAG00000006924	NAP1L1				ENSACAG00000016647	COPS6†2				ENSACAG00000013317	PIK3CD				ENSACAG00000012525	GNL3L				ENSACAG00000013199	PLXNA4				ENSACAG00000002031	FLNB
		ENSACAG00000008722	ARMC3				ENSACAG00000007191	UBE2L6†2				ENSACAG00000007044	TBX21				ENSACAG00000016660	WSB2				ENSACAG00000013323	NTF4				ENSACAG00000012594	IKBKG†2				ENSACAG00000013206	CLSTN1				ENSACAG00000002955	GAB1
		ENSACAG00000008783	CDYL2†1				ENSACAG00000007221	COL5A1†1				ENSACAG00000007066	NT5C1B				ENSACAG00000016792	TMC6†1				ENSACAG00000013348					ENSACAG00000012647	C4†1				ENSACAG00000013342	TUBA4A†1				ENSACAG00000003164	KYNU
		ENSACAG00000008842	MST1				ENSACAG00000007240	CYP2J23†1				ENSACAG00000007095	WDR35†1				ENSACAG00000016831	ATP7B				ENSACAG00000013372					ENSACAG00000012831	MCUB				ENSACAG00000013391	SLC4A9				ENSACAG00000003184	NHEJ1
		ENSACAG00000008905					ENSACAG00000007312					ENSACAG00000007098	KCTD8				ENSACAG00000016861	RNF4†1				ENSACAG00000013417					ENSACAG00000012933	FGD6				ENSACAG00000013446					ENSACAG00000003318	EPHA7†1
		ENSACAG00000008958	ALK				ENSACAG00000007391					ENSACAG00000007128	SOAT2†2				ENSACAG00000016872					ENSACAG00000013437	SYNPO2				ENSACAG00000012937	IK				ENSACAG00000013461	Zpld2†3				ENSACAG00000004133	GLI2
		ENSACAG00000009007	LTBP1				ENSACAG00000007419	PIK3C2B				ENSACAG00000007132	PBRM1				ENSACAG00000016985	KIAA1549†1				ENSACAG00000013594	PGR				ENSACAG00000012950	SIGLEC15				ENSACAG00000013646	MBLAC2				ENSACAG00000005132	ARID1B
		ENSACAG00000009042	MAST1†1				ENSACAG00000007448	ARHGAP23				ENSACAG00000007221	COL5A1†1				ENSACAG00000017003					ENSACAG00000013744	UROC1†1				ENSACAG00000013015	ARSK				ENSACAG00000013823	SNX16				ENSACAG00000005234	SORCS3
		ENSACAG00000009052	COMMD3				ENSACAG00000007474	CACNA1I				ENSACAG00000007242	NPEPPS				ENSACAG00000017368	TTK				ENSACAG00000013885	HAL				ENSACAG00000013078	COL28A1				ENSACAG00000013854	CYP21A1†1				ENSACAG00000005586	ESRRG
		ENSACAG00000009093	ECM2				ENSACAG00000007481	NEK4				ENSACAG00000007250	ATP11B				ENSACAG00000017466	M6PR†1				ENSACAG00000013941	PHKB				ENSACAG00000013121					ENSACAG00000013870	LPL†1				ENSACAG00000007543	CHCHD6†2
		ENSACAG00000009149	CMIP				ENSACAG00000007537	TBC1D32				ENSACAG00000007261	PPP2R3A†1				ENSACAG00000017506	PLAA				ENSACAG00000014194	COL4A1				ENSACAG00000013199	PLXNA4				ENSACAG00000013913	SLC7A13†1				ENSACAG00000008958	ALK
		ENSACAG00000009173	HGSNAT†1				ENSACAG00000007556	CS				ENSACAG00000007312					ENSACAG00000017763					ENSACAG00000014195	KMT2C				ENSACAG00000013206	CLSTN1				ENSACAG00000014009	TNXB†2				ENSACAG00000011867	PDGFD
		ENSACAG00000009182	CRYBG3				ENSACAG00000007714	SMARCC2				ENSACAG00000007318					ENSACAG00000017802	ZBED9†2				ENSACAG00000014219	RIMBP2				ENSACAG00000013216	PDE5A				ENSACAG00000014188	GLRX5†1				ENSACAG00000013199	PLXNA4
		ENSACAG00000009188	FLT3				ENSACAG00000007771	SIAH2				ENSACAG00000007363					ENSACAG00000020986	MKI67†2				ENSACAG00000014297	NINL				ENSACAG00000013246	GSDME				ENSACAG00000014198	MGME1				ENSACAG00000013647	CNTNAP2
		ENSACAG00000009196	MUC6				ENSACAG00000007800	CPNE8				ENSACAG00000007377	UNC13D				ENSACAG00000021135	TLR2, TLR2A†1				ENSACAG00000014320	ASMT†1				ENSACAG00000013313	AGAP2				ENSACAG00000014205	OTOGL				ENSACAG00000015311	NELL1
		ENSACAG00000009200	PLCG2				ENSACAG00000007870	DOCK7				ENSACAG00000007386	SHPRH				ENSACAG00000021147					ENSACAG00000015064	GPR142				ENSACAG00000013317	PIK3CD				ENSACAG00000014236	FOXN2				ENSACAG00000015418	ADRB2
		ENSACAG00000009210	ATP2B3				ENSACAG00000008039	MASTL†1				ENSACAG00000007486	KIF18B				ENSACAG00000023192	POU3F2				ENSACAG00000015087	CDH11				ENSACAG00000013342	TUBA4A†1				ENSACAG00000014272	PTPRQ				ENSACAG00000015829	SHISAL1
		ENSACAG00000009446	SLC12A4				ENSACAG00000008066	RAD9A				ENSACAG00000007498	SRCIN1				ENSACAG00000024709	DNAH11				ENSACAG00000015094	SLC35A1				ENSACAG00000013417					ENSACAG00000014373	CD82†1				ENSACAG00000015967	RNF130
		ENSACAG00000009454					ENSACAG00000008068	PPP2R2D				ENSACAG00000007508	WDR19				ENSACAG00000025450	OXLD1				ENSACAG00000015321	HECTD3				ENSACAG00000013446					ENSACAG00000014418	SLC5A4†2				ENSACAG00000016311	FNDC3B
		ENSACAG00000009512	U2SURP				ENSACAG00000008207	LRRK2				ENSACAG00000007530	SHISA3				ENSACAG00000025499	FKBPL†2				ENSACAG00000015343	TEPSIN				ENSACAG00000013525	PTPRN				ENSACAG00000014471	NAALAD2				ENSACAG00000016370
		ENSACAG00000009525	PLEKHG4B				ENSACAG00000008262	ERGIC2†1				ENSACAG00000007652	CFTR				ENSACAG00000025612	NTSR1				ENSACAG00000015413	CRACR2B				ENSACAG00000013633	ATP6V0A4†1				ENSACAG00000014588	AARS2				ENSACAG00000016734	RASGEF1C
		ENSACAG00000009528	ABCC10, ABCC11†2				ENSACAG00000008269	AFDN				ENSACAG00000007714	SMARCC2				ENSACAG00000025870	GLT1D1†1				ENSACAG00000015837	SCG5				ENSACAG00000013687	AOC2, AOC3†2				ENSACAG00000014605	GPBP1				ENSACAG00000017473	MYOCD†1
		ENSACAG00000009571	MYL12A, MYL12B†1				ENSACAG00000008304	SYCE2				ENSACAG00000007931	ESYT1				ENSACAG00000025988	MMP27				ENSACAG00000016016	GPN3				ENSACAG00000013732	IMPA1				ENSACAG00000014614	SDK2				ENSACAG00000017612	POU6F2
		ENSACAG00000009682	MTUS2				ENSACAG00000008338	EDEM2†1				ENSACAG00000007990	ROCK1				ENSACAG00000026491	KPNA7†1				ENSACAG00000016095	GLT8D2				ENSACAG00000013785	ZFAND1				ENSACAG00000014642	DHX37				ENSACAG00000017976	MYO5B†2
		ENSACAG00000009747	PTCD2				ENSACAG00000008382	FAM135A				ENSACAG00000008041	GLYATL3†2				ENSACAG00000026755					ENSACAG00000016162	PREX1				ENSACAG00000013795	NEK10				ENSACAG00000014644	FOLH1†1				ENSACAG00000028177	EEFSEC
		ENSACAG00000009804	GPD1L2†1				ENSACAG00000008383	RHBDF2				ENSACAG00000008063	IGFBP1				ENSACAG00000026832					ENSACAG00000016229	PREX2				ENSACAG00000013998	PYGB				ENSACAG00000014943	PLA2G4D, PLA2G4E, PLA2G4B†2				ENSACAG00000029173
		ENSACAG00000009900	ESRP2				ENSACAG00000008392	KRT80†1				ENSACAG00000008097	SOGA3†1				ENSACAG00000027366					ENSACAG00000016545	THBS4†1				ENSACAG00000014013	PHF11				ENSACAG00000015011	ARSI				ENSACAG00000037393	FGF18
		ENSACAG00000009902	KIT				ENSACAG00000008398	EIF4G2				ENSACAG00000008239	MUC19†2				ENSACAG00000028022					ENSACAG00000016591	LPCAT2				ENSACAG00000014195	KMT2C				ENSACAG00000015032	GRM5				ENSACAG00000041032	CWF19L2
		ENSACAG00000010010	SLC36A1				ENSACAG00000008410	MST1R				ENSACAG00000008269	AFDN				ENSACAG00000028764					ENSACAG00000016674	CRH				ENSACAG00000014257	HEPHL1				ENSACAG00000015113	ABTB3			upstream 5kb	ENSACAG00000044585
		ENSACAG00000010054	APOV1†1				ENSACAG00000008472	IPO11				ENSACAG00000008281	SUMO3				ENSACAG00000028775					ENSACAG00000016775	NR4A1				ENSACAG00000014310					ENSACAG00000015126	PZP†2			downstream 5kb	ENSACAG00000017612	POU6F2
		ENSACAG00000010068	SMPD3				ENSACAG00000008715	DLC1				ENSACAG00000008304	SYCE2				ENSACAG00000028869	LAD1				ENSACAG00000016805	CYP7B1				ENSACAG00000014335	ADGRL3†1				ENSACAG00000015271	RC3H1				ENSACAG00000041729
		ENSACAG00000010071	SH3BP4				ENSACAG00000008760	IRAG1				ENSACAG00000008378	PLXNB3				ENSACAG00000029335					ENSACAG00000016815	PARP12				ENSACAG00000014379	SLC15A4				ENSACAG00000015624	NPTX1†1
		ENSACAG00000010157	NEPRO				ENSACAG00000008780	DYNLRB2†1				ENSACAG00000008396	COLEC12				ENSACAG00000029576					ENSACAG00000016951	BATF				ENSACAG00000014508	RRAGD				ENSACAG00000015653	RNF213
		ENSACAG00000010159	SLC7A13†2				ENSACAG00000008882	SMCHD1†1				ENSACAG00000008410	MST1R				ENSACAG00000029628					ENSACAG00000017013	ACLY				ENSACAG00000014714	SRPX				ENSACAG00000015745	CARD14
		ENSACAG00000010170	CPS1				ENSACAG00000008955	PKD1L2				ENSACAG00000008498	GPR158				ENSACAG00000034601					ENSACAG00000017206	FGFR2†1				ENSACAG00000014739	MAPK8IP1				ENSACAG00000015765	MAST2
		ENSACAG00000010182	CYP2C18†1				ENSACAG00000009038	PROCR†1				ENSACAG00000008607	BIRC6				ENSACAG00000034603	PCDHGB5, PCDHGB4†2				ENSACAG00000017226					ENSACAG00000014785	TNR				ENSACAG00000015788	HIP1R
		ENSACAG00000010191					ENSACAG00000009101	FDFT1†1				ENSACAG00000008695	G3BP2				ENSACAG00000034779					ENSACAG00000017243	SCN8A†1				ENSACAG00000014907	PRDM4				ENSACAG00000015805	CC2D1A
		ENSACAG00000010201	FASTKD3				ENSACAG00000009149	CMIP				ENSACAG00000008842	MST1				ENSACAG00000034830	TENT5A				ENSACAG00000017293	TACC2†1				ENSACAG00000015034	TNN				ENSACAG00000015900	SYNE2†1
		ENSACAG00000010249	SLC7A6				ENSACAG00000009156	ACKR2†1				ENSACAG00000008859	CENPN				ENSACAG00000035016	TCEANC2				ENSACAG00000017353	HSDL2				ENSACAG00000015070	CDHR5†1				ENSACAG00000016056	SLC7A14
		ENSACAG00000010350	SEMA5A				ENSACAG00000009171	YJU2B				ENSACAG00000008914	USO1				ENSACAG00000035157	CXCR1†1				ENSACAG00000017520	MED1				ENSACAG00000015255	BAHCC1†2				ENSACAG00000016067	SMARCE1
		ENSACAG00000010362	UNC93A†2				ENSACAG00000009173	HGSNAT†1				ENSACAG00000008995	UBR5				ENSACAG00000035181					ENSACAG00000017579	MYH10				ENSACAG00000015296	DDX55				ENSACAG00000016072	MTG2
		ENSACAG00000010431	UNC93A†2				ENSACAG00000009195	TGFBR1†1				ENSACAG00000009052	COMMD3				ENSACAG00000035260					ENSACAG00000017607	MGAM, MGAM2†2				ENSACAG00000015342	SLC25A23				ENSACAG00000016161	KCNH5
		ENSACAG00000010484					ENSACAG00000009200	PLCG2				ENSACAG00000009055	BCO1				ENSACAG00000035338					ENSACAG00000017763					ENSACAG00000015365	CEP131				ENSACAG00000016185	POU4F1
		ENSACAG00000010497	GSX2				ENSACAG00000009241	EPHB1				ENSACAG00000009079	INTS10				ENSACAG00000035349	AGBL4†2				ENSACAG00000017802	ZBED9†2				ENSACAG00000015405	MCIDAS				ENSACAG00000016198	TNRC6C†1
		ENSACAG00000010526	ALYREF				ENSACAG00000009284	PRMT1†1				ENSACAG00000009101	FDFT1†1				ENSACAG00000035504	RXRA†1				ENSACAG00000022087	C6†2				ENSACAG00000015493	CAPN3				ENSACAG00000016230
		ENSACAG00000010676	GDF7				ENSACAG00000009345	TRMT61B				ENSACAG00000009119	GAN				ENSACAG00000035690	TTC3†1				ENSACAG00000022354	GIMAP7†2				ENSACAG00000015630	B3GNT6†2				ENSACAG00000016232	PLD1
		ENSACAG00000010832	ADGRE5				ENSACAG00000009446	SLC12A4				ENSACAG00000009142	TEAD3†1				ENSACAG00000036075					ENSACAG00000022434					ENSACAG00000015653	RNF213				ENSACAG00000016321	HEXIM1
		ENSACAG00000010985	DCBLD2†1				ENSACAG00000009518	GORASP1				ENSACAG00000009210	ATP2B3				ENSACAG00000036617					ENSACAG00000023124					ENSACAG00000015852	UBR1				ENSACAG00000016335	DNAH17
		ENSACAG00000011098	OCA2				ENSACAG00000009564	TMEM171				ENSACAG00000009275					ENSACAG00000037096	ZNF544†2				ENSACAG00000023192	POU3F2				ENSACAG00000015934	TRIM2†1				ENSACAG00000016552	RXFP1
		ENSACAG00000011147					ENSACAG00000009572	FCHO2				ENSACAG00000009345	TRMT61B				ENSACAG00000037265					ENSACAG00000023556	PCDHGA2†2				ENSACAG00000016025	MIDEAS				ENSACAG00000016680	C1QL3
		ENSACAG00000011167	GRIA4				ENSACAG00000009614	KDR				ENSACAG00000009381	SCN10A†2				ENSACAG00000037309					ENSACAG00000023921	FAM103A1†1				ENSACAG00000016106	ATP2A2				ENSACAG00000016727	GIMAP5†2
		ENSACAG00000011239	PRSS16†2				ENSACAG00000009670	CCDC88C				ENSACAG00000009383	BRD9				ENSACAG00000037705					ENSACAG00000024417	IBSP†1				ENSACAG00000016150	CHD9				ENSACAG00000016817	TAMALIN
		ENSACAG00000011257	OTX5†1				ENSACAG00000009757	DUS2				ENSACAG00000009446	SLC12A4				ENSACAG00000037782					ENSACAG00000024846					ENSACAG00000016230					ENSACAG00000016845	COL7A1†2
		ENSACAG00000011324	CEP290				ENSACAG00000009808	XPO5†1				ENSACAG00000009454					ENSACAG00000038021					ENSACAG00000024991	TIGD1†2				ENSACAG00000016291					ENSACAG00000016921	FOS
		ENSACAG00000011422	WDFY3				ENSACAG00000009902	KIT				ENSACAG00000009470	FASN				ENSACAG00000038042					ENSACAG00000026769					ENSACAG00000016475	TRIM2†1				ENSACAG00000017073	EXOC4
		ENSACAG00000011587	UBXN2A				ENSACAG00000009945	DUS1L				ENSACAG00000009520	CACNA1S				ENSACAG00000038333	CAPN11†1				ENSACAG00000026791	Cyp2t4†3				ENSACAG00000016624	KANK2				ENSACAG00000017152
		ENSACAG00000011634	NHS				ENSACAG00000009955	FER1L6				ENSACAG00000009564	TMEM171				ENSACAG00000038361	ADAMTS18†1				ENSACAG00000026832					ENSACAG00000016641	CMYA5†1				ENSACAG00000017192	C3†1
		ENSACAG00000011790	IL4I1†1				ENSACAG00000009980	POLH				ENSACAG00000009614	KDR				ENSACAG00000038631					ENSACAG00000027366					ENSACAG00000016675	SLC6A2				ENSACAG00000017226
		ENSACAG00000011793	CCN6				ENSACAG00000010021	PITPNM1				ENSACAG00000009662	RYK				ENSACAG00000038743					ENSACAG00000027389	PPP1R9A				ENSACAG00000016727	GIMAP5†2				ENSACAG00000017278	NSMCE4A
		ENSACAG00000011814	ITIH6†1				ENSACAG00000010026	MTSS1				ENSACAG00000009718	ASB1				ENSACAG00000038841					ENSACAG00000027747	RP1L1†2				ENSACAG00000016751	THSD1				ENSACAG00000017447	PHC1†1
		ENSACAG00000011937					ENSACAG00000010068	SMPD3				ENSACAG00000009800	FLNA†2				ENSACAG00000039059	DHRS1†2				ENSACAG00000027782	C7orf31†1				ENSACAG00000016886	EPOR				ENSACAG00000017477	OVST†1
		ENSACAG00000011966					ENSACAG00000010154	TRANK1				ENSACAG00000009808	XPO5†1				ENSACAG00000039090	Rpl31†3				ENSACAG00000028252					ENSACAG00000017040	ACP5				ENSACAG00000017483	NLRP3†1
		ENSACAG00000012095	HDAC9†1				ENSACAG00000010191					ENSACAG00000009845	NRIP3				ENSACAG00000039541					ENSACAG00000028797					ENSACAG00000017226					ENSACAG00000017595	TEKT3
		ENSACAG00000012166	CYP2AC1, CYP2AC2†1				ENSACAG00000010224	ATG7				ENSACAG00000009884	DENND2B				ENSACAG00000039576	TGIF2†1				ENSACAG00000029696	Ugt2b38, Ugt2b37, Ugt2b1, Ugt2b34, Ugt2b35, Ugt2b5, Ugt2b36†3				ENSACAG00000017278	NSMCE4A				ENSACAG00000017614	MLLT3
		ENSACAG00000012256	TUBGCP5				ENSACAG00000010239	RIPK2				ENSACAG00000009900	ESRP2				ENSACAG00000040299					ENSACAG00000034601					ENSACAG00000017287	RWDD2A				ENSACAG00000017763
		ENSACAG00000012261	WNK3				ENSACAG00000010249	SLC7A6				ENSACAG00000009955	FER1L6				ENSACAG00000040544	FHL2				ENSACAG00000035141					ENSACAG00000017489					ENSACAG00000017780	FREM1
		ENSACAG00000012333	NR1H4				ENSACAG00000010273	COL18A1†1				ENSACAG00000009959					ENSACAG00000040725					ENSACAG00000035181					ENSACAG00000017559	TRIM16†2				ENSACAG00000017827
		ENSACAG00000012342	MYBPC2				ENSACAG00000010393	CELSR2				ENSACAG00000009961	PLA2G15				ENSACAG00000040756	Zfp658†3				ENSACAG00000035366					ENSACAG00000017572	IFNA2, IFNA8, IFNA4, IFNA6, IFNE, IFNA21, IFNA5, IFNA7, IFNA14, IFNK, IFNA10, IFNW1, IFNA17, IFNB1, IFNA13, IFNA1, IFNA16†2				ENSACAG00000017889	JUP†1
		ENSACAG00000012406	CYFIP1				ENSACAG00000010442					ENSACAG00000009990	Oosp3†3				ENSACAG00000040764	PPAT				ENSACAG00000035575					ENSACAG00000017627	FBXW10B, FBXW10†2				ENSACAG00000022061	EGR1†1
		ENSACAG00000012459	CDH19				ENSACAG00000010478					ENSACAG00000010035	BRPF1				ENSACAG00000040850					ENSACAG00000035975	CLDN34†2				ENSACAG00000017630					ENSACAG00000022862
		ENSACAG00000012586	CAST				ENSACAG00000010481	SEC31A				ENSACAG00000010063	INAVA				ENSACAG00000041108					ENSACAG00000036045					ENSACAG00000017780	FREM1				ENSACAG00000023618	PCDH8†2
		ENSACAG00000012613	CYP2AC1, CYP2AC2†1				ENSACAG00000010484					ENSACAG00000010093	TRPM8†1				ENSACAG00000041172					ENSACAG00000037739	DND1†1				ENSACAG00000017866	KRT12				ENSACAG00000023782
		ENSACAG00000012635					ENSACAG00000010519					ENSACAG00000010119	PRMT7				ENSACAG00000041559	CXCR1†1				ENSACAG00000037745	NDUFB9†1				ENSACAG00000017956	HCRT				ENSACAG00000024709	DNAH11
		ENSACAG00000012684	SEC24B				ENSACAG00000010576	BLZF1				ENSACAG00000010191					ENSACAG00000041647	TRIM29				ENSACAG00000038042					ENSACAG00000017976	MYO5B†2				ENSACAG00000024949	PCDHGA2†2
		ENSACAG00000013008	CD14†1				ENSACAG00000010578	PRRT1				ENSACAG00000010238	SLC7A6OS				ENSACAG00000041652	RNF103				ENSACAG00000038262	H3Y2, H3Y1†2				ENSACAG00000022087	C6†2				ENSACAG00000024991	TIGD1†2
		ENSACAG00000013050	ARHGAP27†1				ENSACAG00000010692	APOB				ENSACAG00000010249	SLC7A6				ENSACAG00000041703	GIMAP7†2				ENSACAG00000038361	ADAMTS18†1				ENSACAG00000022354	GIMAP7†2				ENSACAG00000025030	TCAF1, TCAF2, TCAF2C†2
		ENSACAG00000013081	MAP3K10				ENSACAG00000010752	GABBR1†2				ENSACAG00000010376	CYRIB				ENSACAG00000042410	SPATC1L				ENSACAG00000038653	PCDHB3†2				ENSACAG00000022405	KIF13B†1				ENSACAG00000025611
		ENSACAG00000013091	SKIC3				ENSACAG00000010883	EHMT2				ENSACAG00000010464	TMEM30B†2				ENSACAG00000042527					ENSACAG00000039063	TCP10L†2				ENSACAG00000022434					ENSACAG00000025656
		ENSACAG00000013160	REC114†1				ENSACAG00000010962	ASPG†1				ENSACAG00000010465	CEP43				ENSACAG00000042577					ENSACAG00000039249	RPSAP58†1				ENSACAG00000022489	TASOR2†2				ENSACAG00000025864	IKZF2
		ENSACAG00000013164	PIP4K2B				ENSACAG00000011004	CDK19				ENSACAG00000010478					ENSACAG00000042604	PTGES3L				ENSACAG00000039477					ENSACAG00000022801	ARSD†2				ENSACAG00000025988	MMP27
		ENSACAG00000013169	FAM210A				ENSACAG00000011013	KIF26A				ENSACAG00000010484					ENSACAG00000042635	RPL10†2				ENSACAG00000039541					ENSACAG00000023103					ENSACAG00000026755
		ENSACAG00000013206	CLSTN1				ENSACAG00000011092	PTH2R				ENSACAG00000010543	KY†2				ENSACAG00000042707					ENSACAG00000039576	TGIF2†1				ENSACAG00000023556	PCDHGA2†2				ENSACAG00000027516	ZFHX4
		ENSACAG00000013249	TMEM125				ENSACAG00000011144	TG				ENSACAG00000010716					ENSACAG00000042751					ENSACAG00000039729	CLCN4				ENSACAG00000024500	GLYATL3†2				ENSACAG00000027601
		ENSACAG00000013283	GC				ENSACAG00000011202	AHNAK2†2				ENSACAG00000010727	KANSL1L				ENSACAG00000042997	QRICH2				ENSACAG00000039814	MMP10†1				ENSACAG00000024709	DNAH11				ENSACAG00000027747	RP1L1†2
		ENSACAG00000013316	THSD7A				ENSACAG00000011268	ZNF229†2				ENSACAG00000010739	CDC40				ENSACAG00000043289	PCDHGB5, PCDHGB4†2				ENSACAG00000039848					ENSACAG00000024949	PCDHGA2†2				ENSACAG00000028153	FUZ†2
		ENSACAG00000013317	PIK3CD				ENSACAG00000011331	ABCB5†1				ENSACAG00000010756	DDX39A†2				ENSACAG00000043696					ENSACAG00000039884	CLDN34†2				ENSACAG00000024991	TIGD1†2				ENSACAG00000028261	ABCG2†2
		ENSACAG00000013342	TUBA4A†1				ENSACAG00000011546	PANK3†1				ENSACAG00000010801	C5orf34				ENSACAG00000043705					ENSACAG00000040207	SLC30A10†1				ENSACAG00000025030	TCAF1, TCAF2, TCAF2C†2				ENSACAG00000028395
		ENSACAG00000013343	MARCHF10				ENSACAG00000011721	PXK				ENSACAG00000010814	KCNQ3				ENSACAG00000043895	ZNF775†2				ENSACAG00000040332					ENSACAG00000025656					ENSACAG00000028486
		ENSACAG00000013365	GALC				ENSACAG00000011824	BDH1A†1				ENSACAG00000011070					ENSACAG00000044114	PCDHGB5, PCDHGB4†2				ENSACAG00000040850					ENSACAG00000026083					ENSACAG00000028517	SLPI
		ENSACAG00000013431	ADGRV1				ENSACAG00000011871	DUSP6				ENSACAG00000011087					ENSACAG00000044259	ANKRD29				ENSACAG00000040920					ENSACAG00000026231	FYB1				ENSACAG00000028693	A2ml1†3
		ENSACAG00000013436	COQ8B				ENSACAG00000011966					ENSACAG00000011137	INF2				ENSACAG00000045310	RDH16†2				ENSACAG00000040966					ENSACAG00000026832					ENSACAG00000028775
		ENSACAG00000013564	FABP4				ENSACAG00000011970	ADAD1				ENSACAG00000011139				3′-UTR	ENSACAG00000000492	GAL3ST2				ENSACAG00000040992					ENSACAG00000027366					ENSACAG00000029193
		ENSACAG00000013732	IMPA1				ENSACAG00000011999	WDFY2†1				ENSACAG00000011239	PRSS16†2				ENSACAG00000001711	FBN2				ENSACAG00000041194	CATSPER2†2				ENSACAG00000027479	PDLIM4				ENSACAG00000029334
		ENSACAG00000013793	CHMP4C				ENSACAG00000012017	ANO4				ENSACAG00000011281	SLC4A8†1				ENSACAG00000001921	DNASE1L3				ENSACAG00000041362					ENSACAG00000027519					ENSACAG00000029595	TAFA4
		ENSACAG00000013861	CNTNAP1				ENSACAG00000012139	FAM120C				ENSACAG00000011290	UBE2K				ENSACAG00000002142					ENSACAG00000041417	DENR†2				ENSACAG00000027747	RP1L1†2				ENSACAG00000034601
		ENSACAG00000013863	CNTN2				ENSACAG00000012258	ITGA2B				ENSACAG00000011554	PARP3				ENSACAG00000002240	ARMH2				ENSACAG00000041521	MEOX1				ENSACAG00000028111	PCDHA6†1				ENSACAG00000035141
		ENSACAG00000013906	Sult3a1, Sult3a2†3				ENSACAG00000012283	RENBP				ENSACAG00000011619	RAPGEF6				ENSACAG00000003037	PLD3†1				ENSACAG00000041595					ENSACAG00000028179					ENSACAG00000035333	APOBEC1†2
		ENSACAG00000014009	TNXB†2				ENSACAG00000012331	PSME4				ENSACAG00000011630	FAT4				ENSACAG00000003319	PACRG				ENSACAG00000041606	PCDHGB5, PCDHGB4†2				ENSACAG00000028252					ENSACAG00000035476
		ENSACAG00000014090	FBXO47				ENSACAG00000012353	PCDHGB5, PCDHGB4†2				ENSACAG00000011648	CCN4				ENSACAG00000003637	CNDP1				ENSACAG00000041647	TRIM29				ENSACAG00000028689					ENSACAG00000036075
		ENSACAG00000014195	KMT2C				ENSACAG00000012406	CYFIP1				ENSACAG00000011653	CACNA1D†1				ENSACAG00000004274	TTC7A				ENSACAG00000041659	Zim1†3				ENSACAG00000028998					ENSACAG00000036377	FAM47E†2
		ENSACAG00000014198	MGME1				ENSACAG00000012586	CAST				ENSACAG00000011690	ITPR2				ENSACAG00000004775	PHF5A				ENSACAG00000041763					ENSACAG00000029335					ENSACAG00000036486	PCDHGA2†2
		ENSACAG00000014391	CASP8AP2				ENSACAG00000012614	SEPHS3†1				ENSACAG00000011704	NCAPG2				ENSACAG00000005050	CYP2B6†2				ENSACAG00000041964					ENSACAG00000029588					ENSACAG00000036566	ELOF1
		ENSACAG00000014431	MYF5				ENSACAG00000012646	BZW2				ENSACAG00000011746	SKIC2				ENSACAG00000005052	CYP2B6†2				ENSACAG00000042348	C19orf54				ENSACAG00000030518	amtn				ENSACAG00000037022	ELL2†1
		ENSACAG00000014563	PRDM11				ENSACAG00000012654	CEP83				ENSACAG00000011752	Gucy1b2†3				ENSACAG00000005211					ENSACAG00000042368					ENSACAG00000030602	OTP				ENSACAG00000037361
		ENSACAG00000014572	KLHDC8A				ENSACAG00000012664	UNC50				ENSACAG00000011759	GSTM4				ENSACAG00000006074	PSAT1				ENSACAG00000042539	ARFGAP2†1				ENSACAG00000034601					ENSACAG00000037450
		ENSACAG00000014854					ENSACAG00000012712	BICD1				ENSACAG00000011798	PHKA2				ENSACAG00000006362	TUBGCP3				ENSACAG00000042577					ENSACAG00000034714	CTAG1B, CTAG2, CTAG1A, LAGE3†2				ENSACAG00000037782
		ENSACAG00000014913	TCAIM				ENSACAG00000012739	SCN4A				ENSACAG00000011966					ENSACAG00000006489	NAPEPLD				ENSACAG00000042674					ENSACAG00000035083	IHH				ENSACAG00000037813	NCR3LG1†2
		ENSACAG00000014921	CDH8†1				ENSACAG00000012874	CDC5L				ENSACAG00000012037	TOMM34				ENSACAG00000006504	PMPCB				ENSACAG00000042707					ENSACAG00000035169					ENSACAG00000037963	PCDHA6†1
		ENSACAG00000014925					ENSACAG00000012947	ERCC6L2†1				ENSACAG00000012072	PTPN13				ENSACAG00000006753	UCKL1				ENSACAG00000042914					ENSACAG00000035234					ENSACAG00000038042
		ENSACAG00000014959	DNAI2†1				ENSACAG00000012954	TTLL4†1				ENSACAG00000012129	CC2D2A				ENSACAG00000007007	SAMHD1				ENSACAG00000042997	QRICH2				ENSACAG00000035333	APOBEC1†2				ENSACAG00000038310
		ENSACAG00000014970	RARS2				ENSACAG00000012958					ENSACAG00000012366	PCDHGA2†2				ENSACAG00000007219	PLCD3				ENSACAG00000043129					ENSACAG00000035504	RXRA†1				ENSACAG00000038653	PCDHB3†2
		ENSACAG00000015032	GRM5				ENSACAG00000012965	CACNA1F				ENSACAG00000012475	IRAK1				ENSACAG00000007778	EHHADH				ENSACAG00000043299	CLEC2B, KLRG2, CLEC12B, KLRC2, KLRC3, CLEC1B, OLR1, CLEC1A, KLRC1, KLRD1, KLRC4, CLEC2A, KLRF2†2				ENSACAG00000036307					ENSACAG00000038787	TIMP3
		ENSACAG00000015080	PLA2G4D, PLA2G4E, PLA2G4B†2				ENSACAG00000012977	STAU2				ENSACAG00000012527	LOXHD1				ENSACAG00000008117	JOSD1				ENSACAG00000043597	RPS3A†1				ENSACAG00000037259	POLR1A†1				ENSACAG00000039612	CMBL†2
		ENSACAG00000015123	PRDX1†1				ENSACAG00000012981					ENSACAG00000012594	IKBKG†2				ENSACAG00000008396	COLEC12				ENSACAG00000044114	PCDHGB5, PCDHGB4†2				ENSACAG00000037361					ENSACAG00000039658
		ENSACAG00000015133	FANCF				ENSACAG00000013050	ARHGAP27†1				ENSACAG00000012606					ENSACAG00000008512	CRELD1				ENSACAG00000044585					ENSACAG00000037368	YPEL2†1				ENSACAG00000040343	SPIC
		ENSACAG00000015205	ANO5				ENSACAG00000013160	REC114†1				ENSACAG00000012739	SCN4A				ENSACAG00000009692	ILDR2				ENSACAG00000044707	OASL†1				ENSACAG00000037450					ENSACAG00000040418
		ENSACAG00000015235	SULF1				ENSACAG00000013163	ANKZF1				ENSACAG00000012814	TRPM4				ENSACAG00000009711	FBXO32				ENSACAG00000044839					ENSACAG00000037487					ENSACAG00000040522	HTD2
		ENSACAG00000015348	SERPINC1				ENSACAG00000013164	PIP4K2B				ENSACAG00000012932	SLC7A13†2				ENSACAG00000010299	VGLL4				ENSACAG00000045208					ENSACAG00000037531	SCARB1				ENSACAG00000040650
		ENSACAG00000015353	PNPLA2				ENSACAG00000013178	UMAD1				ENSACAG00000012937	IK				ENSACAG00000010632	MOSPD2			3′-UTR	ENSACAG00000000483	SLC33A1				ENSACAG00000037675	TNXB†2				ENSACAG00000040781	PCDHB3†2
		ENSACAG00000015394	PEX1				ENSACAG00000013195	PTPN21				ENSACAG00000012947	ERCC6L2†1				ENSACAG00000011208	CFB†2				ENSACAG00000000618	MZT1				ENSACAG00000037782					ENSACAG00000040972	ZNF713†2
		ENSACAG00000015404	EFCAB9†2				ENSACAG00000013206	CLSTN1				ENSACAG00000012959	IPO8				ENSACAG00000011701	PCBP4				ENSACAG00000000897	MTRF1				ENSACAG00000038042					ENSACAG00000041318	NANP
		ENSACAG00000015421	SNRNP35				ENSACAG00000013216	PDE5A				ENSACAG00000012976	DCK				ENSACAG00000011909	RGN				ENSACAG00000001133	HS6ST3				ENSACAG00000038077	PCDHAC2				ENSACAG00000041483
		ENSACAG00000015468	ABCA12				ENSACAG00000013221	SHCBP1				ENSACAG00000013039					ENSACAG00000012258	ITGA2B				ENSACAG00000001235	ENPP1				ENSACAG00000038361	ADAMTS18†1				ENSACAG00000041559	CXCR1†1
		ENSACAG00000015521	TADA1†1				ENSACAG00000013247	LIN7B				ENSACAG00000013045	SETBP1				ENSACAG00000012331	PSME4				ENSACAG00000001390	ANKRD42				ENSACAG00000038653	PCDHB3†2				ENSACAG00000041592	RAP2A
		ENSACAG00000015559					ENSACAG00000013263					ENSACAG00000013119	CFAP92				ENSACAG00000012354	NOTCH2NLA, NOTCH2NLC, NOTCH2NLB, NOTCH2NLR†2				ENSACAG00000002152	DNAJC24				ENSACAG00000039335	C3†1				ENSACAG00000041703	GIMAP7†2
		ENSACAG00000015622	PCYOX1L				ENSACAG00000013269	DPF1				ENSACAG00000013168	ANKHD1				ENSACAG00000012994	NDNF				ENSACAG00000002940	NR1H3				ENSACAG00000039477					ENSACAG00000041902	TMEM179
		ENSACAG00000015671	RFX1				ENSACAG00000013293	VPS35				ENSACAG00000013206	CLSTN1				ENSACAG00000013525	PTPRN				ENSACAG00000002981	ANKRD16				ENSACAG00000039518	PSMD10†1				ENSACAG00000041958	SHROOM1†2
		ENSACAG00000015697	RPS8†1				ENSACAG00000013317	PIK3CD				ENSACAG00000013263					ENSACAG00000013741	ACSS1				ENSACAG00000003037	PLD3†1				ENSACAG00000039770	TM4SF1†1				ENSACAG00000042000	TSPO2
		ENSACAG00000015762					ENSACAG00000013324	NR2F1				ENSACAG00000013293	VPS35				ENSACAG00000013855	CCR10				ENSACAG00000003505	PROM2†1				ENSACAG00000039785	ZNF713†2				ENSACAG00000042399
		ENSACAG00000015768					ENSACAG00000013337	NEDD1†1				ENSACAG00000013317	PIK3CD				ENSACAG00000014009	TNXB†2				ENSACAG00000003812	PLXDC1†1				ENSACAG00000039812					ENSACAG00000042577
		ENSACAG00000015779	FZD1				ENSACAG00000013377	DAPK1†1				ENSACAG00000013326	ADGRF5				ENSACAG00000014308	GADL1				ENSACAG00000004087	AGFG1				ENSACAG00000040172					ENSACAG00000042678	AOC2, AOC3†2
		ENSACAG00000015788	HIP1R				ENSACAG00000013389	ADAMTS3				ENSACAG00000013480	TRIM24				ENSACAG00000014534	FAM151A				ENSACAG00000004313					ENSACAG00000040189	FABP9				ENSACAG00000042707
		ENSACAG00000015791	FMN1				ENSACAG00000013416	RND2				ENSACAG00000013535	PTPRF				ENSACAG00000014702	RPGR				ENSACAG00000004634	ARHGAP31†1				ENSACAG00000040283					ENSACAG00000042758	ZNF263†2
		ENSACAG00000015863	SLC41A2				ENSACAG00000013466	MYLK3				ENSACAG00000013552	GPT2				ENSACAG00000015087	CDH11				ENSACAG00000004758	LAMA5				ENSACAG00000040332					ENSACAG00000042797	VMO1†1
		ENSACAG00000015895	STEAP2				ENSACAG00000013509	DHX8†1				ENSACAG00000013559	AARSD1				ENSACAG00000015200	MTREX				ENSACAG00000004964	KLC3, KLC4†2				ENSACAG00000040354	TMEM147†2				ENSACAG00000042997	QRICH2
		ENSACAG00000015957	CCDC40				ENSACAG00000013527	ITPKC				ENSACAG00000013637	CLCA1†2				ENSACAG00000015548	ALKBH7†2				ENSACAG00000005354					ENSACAG00000040756	Zfp658†3				ENSACAG00000043058
		ENSACAG00000016052	FOXG1				ENSACAG00000013535	PTPRF				ENSACAG00000013791	DSE				ENSACAG00000015659	CSNK1A1				ENSACAG00000005418	RBM17				ENSACAG00000040850					ENSACAG00000043289	PCDHGB5, PCDHGB4†2
		ENSACAG00000016229	PREX2				ENSACAG00000013552	GPT2				ENSACAG00000013906	Sult3a1, Sult3a2†3				ENSACAG00000016055	FGF19				ENSACAG00000005756	LAMB3				ENSACAG00000040878					ENSACAG00000043780
		ENSACAG00000016233	MATR3				ENSACAG00000013607	SYT12†1				ENSACAG00000013907	PON1†1				ENSACAG00000016641	CMYA5†1				ENSACAG00000006203	ANXA3				ENSACAG00000040992					ENSACAG00000043829
		ENSACAG00000016251	AQP12A†1				ENSACAG00000013638	RAB4B				ENSACAG00000014009	TNXB†2				ENSACAG00000016821	NEK5				ENSACAG00000006703	AASS				ENSACAG00000041098					ENSACAG00000044114	PCDHGB5, PCDHGB4†2
		ENSACAG00000016269	RBL2				ENSACAG00000013742	NETO2				ENSACAG00000014070	PIWIL4				ENSACAG00000016873	ADA				ENSACAG00000006753	UCKL1				ENSACAG00000041232	GPX2				ENSACAG00000044283	TRIM2†1
		ENSACAG00000016430	RNFT2				ENSACAG00000013769	BECN1†1				ENSACAG00000014110	MRE11				ENSACAG00000017228	SLC4A1				ENSACAG00000007749	GLIPR1†1				ENSACAG00000041349	LGALS16, LGALS13, LGALS14†2				ENSACAG00000044392
		ENSACAG00000016467	FTO				ENSACAG00000013863	CNTN2				ENSACAG00000014129	ABCC12				ENSACAG00000017698	ASF1A				ENSACAG00000008154	ST7				ENSACAG00000041431	GIMAP7†2				ENSACAG00000044456	FOXL2
		ENSACAG00000016494	LTBP2				ENSACAG00000013892	WNK4				ENSACAG00000014169	GPRC6A				ENSACAG00000022571	MPPED2				ENSACAG00000008378	PLXNB3				ENSACAG00000041644	Zfp775†3				ENSACAG00000044604	GLYATL3†2
		ENSACAG00000016526	NOS1				ENSACAG00000013906	Sult3a1, Sult3a2†3				ENSACAG00000014193	SP4				ENSACAG00000029203	SFT2D1				ENSACAG00000008581	PRTFDC1				ENSACAG00000041703	GIMAP7†2				ENSACAG00000045013
		ENSACAG00000016552	RXFP1				ENSACAG00000013907	PON1†1				ENSACAG00000014239	KAT14				ENSACAG00000029595	TAFA4				ENSACAG00000008607	BIRC6				ENSACAG00000041799	GIMAP7†2				ENSACAG00000045257	TAS2R4†1
		ENSACAG00000016570	ETV7				ENSACAG00000013941	PHKB				ENSACAG00000014245	OBSL1				ENSACAG00000035033	LTBP4†2				ENSACAG00000008859	CENPN				ENSACAG00000041812				3′-UTR	ENSACAG00000000018
		ENSACAG00000016604	TMEM144				ENSACAG00000013949	HYCC1				ENSACAG00000014257	HEPHL1				ENSACAG00000036106	TUSC3				ENSACAG00000009264	WDR43†1				ENSACAG00000041854					ENSACAG00000000036
		ENSACAG00000016675	SLC6A2				ENSACAG00000014110	MRE11				ENSACAG00000014302	LONP2				ENSACAG00000036536	SRD5A2				ENSACAG00000009506	FOSL2				ENSACAG00000042059					ENSACAG00000000124	TTC22
		ENSACAG00000016685	YLPM1				ENSACAG00000014118	TYRO3				ENSACAG00000014307	MGA				ENSACAG00000036617					ENSACAG00000009933	CARTPT				ENSACAG00000042539	ARFGAP2†1				ENSACAG00000000533	D2HGDH
		ENSACAG00000016714	PROX2				ENSACAG00000014129	ABCC12				ENSACAG00000014320	ASMT†1				ENSACAG00000038004					ENSACAG00000010061	C8orf74				ENSACAG00000042577					ENSACAG00000000851	ASB15
		ENSACAG00000016900	AOX2†1				ENSACAG00000014195	KMT2C				ENSACAG00000014413	SIAH1				ENSACAG00000038538	CCNP				ENSACAG00000010172	PRKG2				ENSACAG00000042600					ENSACAG00000000953	FKBP14
		ENSACAG00000016945	GLP2R				ENSACAG00000014216	OVOL2				ENSACAG00000014415	ATP6AP2				ENSACAG00000038631					ENSACAG00000010279	RASGEF1B				ENSACAG00000042707					ENSACAG00000001417	PKN2
		ENSACAG00000017003					ENSACAG00000014239	KAT14				ENSACAG00000014525	AACS				ENSACAG00000039335	C3†1				ENSACAG00000010695	ASB11†1				ENSACAG00000042797	VMO1†1				ENSACAG00000002466	ANO6
		ENSACAG00000017120	KLHL3				ENSACAG00000014245	OBSL1				ENSACAG00000014550	PPFIA2				ENSACAG00000039485					ENSACAG00000010697	C9orf72				ENSACAG00000042946					ENSACAG00000002524	SYT6
		ENSACAG00000017132	KCNJ8				ENSACAG00000014306	ASMT†1				ENSACAG00000014717	DLX5				ENSACAG00000039542					ENSACAG00000010842	HELQ				ENSACAG00000042982					ENSACAG00000003288	CLHC1
		ENSACAG00000017226					ENSACAG00000014346	DNAH8†1				ENSACAG00000014823	DEUP1				ENSACAG00000041195					ENSACAG00000011029	SEC22A				ENSACAG00000042997	QRICH2				ENSACAG00000003487	NECTIN1
		ENSACAG00000017243	SCN8A†1				ENSACAG00000014411	LRP5				ENSACAG00000014832	COCH				ENSACAG00000041647	TRIM29				ENSACAG00000011246	PFKFB1				ENSACAG00000043210	TMEM98				ENSACAG00000003998	SNAP91
		ENSACAG00000017332	MYH1B, MYH1C†1				ENSACAG00000014433	TMEM132C				ENSACAG00000014946	TOPAZ1				ENSACAG00000042132	TRIM41†1				ENSACAG00000011795	MAPK10				ENSACAG00000043299	CLEC2B, KLRG2, CLEC12B, KLRC2, KLRC3, CLEC1B, OLR1, CLEC1A, KLRC1, KLRD1, KLRC4, CLEC2A, KLRF2†2				ENSACAG00000004280	KIN
		ENSACAG00000017340	TMC6†1				ENSACAG00000014508	RRAGD				ENSACAG00000015006	NCOA2				ENSACAG00000042353	2410002F23Rik†3				ENSACAG00000011826	GALNT6				ENSACAG00000043311					ENSACAG00000004647
		ENSACAG00000017436	ALDOB				ENSACAG00000014525	AACS				ENSACAG00000015019	CRMP1				ENSACAG00000042882	TAC1				ENSACAG00000012108					ENSACAG00000043597	RPS3A†1				ENSACAG00000004959
		ENSACAG00000017802	ZBED9†2				ENSACAG00000014534	FAM151A				ENSACAG00000015023	HBP1				ENSACAG00000042959	ACMSD				ENSACAG00000012228					ENSACAG00000043672					ENSACAG00000005418	RBM17
		ENSACAG00000017903	MAOB†1				ENSACAG00000014550	PPFIA2				ENSACAG00000015099	DNAH10				ENSACAG00000043116					ENSACAG00000012304	USP18				ENSACAG00000043877	CUBN†1				ENSACAG00000005514	WDR26
		ENSACAG00000020981	LRRTM4†1				ENSACAG00000014574	TTC4†2				ENSACAG00000015151	MUTYH				ENSACAG00000044067	CARNS1				ENSACAG00000012331	PSME4				ENSACAG00000043895	ZNF775†2				ENSACAG00000005601	GARS1
		ENSACAG00000021995	CDCA9†1				ENSACAG00000014580	SLC25A13				ENSACAG00000015231	EOGT			5′-UTR	ENSACAG00000001732	TLR3				ENSACAG00000012549	PBX2				ENSACAG00000044114	PCDHGB5, PCDHGB4†2				ENSACAG00000005748	INPP5A
		ENSACAG00000022069	CLDN34†2				ENSACAG00000014702	RPGR				ENSACAG00000015256	UROD†1				ENSACAG00000001853	SS18				ENSACAG00000012577	BHLHE40				ENSACAG00000044429	FOXRED1†1				ENSACAG00000005817	CHRNA4
		ENSACAG00000022093	VARS2†1				ENSACAG00000014709	TMEM151B				ENSACAG00000015271	RC3H1				ENSACAG00000003262	RFX3				ENSACAG00000012647	C4†1				ENSACAG00000044805					ENSACAG00000006169	LYZL2, LYZL1†2
		ENSACAG00000022209					ENSACAG00000014741	SMC1B				ENSACAG00000015287	UBA3				ENSACAG00000003487	NECTIN1				ENSACAG00000012937	IK				ENSACAG00000044839					ENSACAG00000006325	ALCAM
		ENSACAG00000022360					ENSACAG00000014794	PLA2G4D, PLA2G4E, PLA2G4B†2				ENSACAG00000015369					ENSACAG00000004968	PCDH20				ENSACAG00000013287	BDKRB2				ENSACAG00000045083					ENSACAG00000006443	SLC7A2
		ENSACAG00000022434					ENSACAG00000014886	STRN3				ENSACAG00000015402	SLC6A5				ENSACAG00000005849	GHRHR				ENSACAG00000013442	TBL1XR1				ENSACAG00000045424	STX2				ENSACAG00000006611	TES
		ENSACAG00000022586	Zfp658†3				ENSACAG00000014917	SPATA17				ENSACAG00000015415	UBTD2				ENSACAG00000006685	PCM1				ENSACAG00000013941	PHKB			3′-UTR	ENSACAG00000000036					ENSACAG00000006703	AASS
		ENSACAG00000022624	GSDMA†1				ENSACAG00000015030	PLA2G4D, PLA2G4E, PLA2G4B†2				ENSACAG00000015417	CDC20B				ENSACAG00000007836	PLCL2				ENSACAG00000013961	PIK3C3				ENSACAG00000000564	P4HA1				ENSACAG00000006923	ARF1
		ENSACAG00000023160	SGCA				ENSACAG00000015077	CACYBP				ENSACAG00000015421	SNRNP35				ENSACAG00000008315	SV2C				ENSACAG00000014185	RFX6				ENSACAG00000001853	SS18				ENSACAG00000006975	SCHIP1
		ENSACAG00000023556	PCDHGA2†2				ENSACAG00000015099	DNAH10				ENSACAG00000015452	GZMA†1				ENSACAG00000008883	CHGA				ENSACAG00000014205	OTOGL				ENSACAG00000001919	MAPK12				ENSACAG00000007213	SLC43A1
		ENSACAG00000024058	EVPL, EVPLL†2				ENSACAG00000015126	PZP†2				ENSACAG00000015492	TRIOBP				ENSACAG00000009003	SH2D4A				ENSACAG00000014301	TGFBR2				ENSACAG00000002085	PTPMT1				ENSACAG00000007815	MIB1
		ENSACAG00000024685					ENSACAG00000015189	VPS39				ENSACAG00000015598	SEMA3C				ENSACAG00000009093	ECM2				ENSACAG00000014308	GADL1				ENSACAG00000002209	CROCC2				ENSACAG00000008810	PKDCC†1
		ENSACAG00000024709	DNAH11				ENSACAG00000015272	ITFG2				ENSACAG00000015607	SNAI1†1				ENSACAG00000009210	ATP2B3				ENSACAG00000014585	MSC				ENSACAG00000002466	ANO6				ENSACAG00000008836	UNC93B1†1
		ENSACAG00000025593	PSME3†1				ENSACAG00000015328	DHX29				ENSACAG00000015653	RNF213				ENSACAG00000009585	AKAP3				ENSACAG00000014766	ANKRD55				ENSACAG00000002824	RNF25				ENSACAG00000009315	PDCL2
		ENSACAG00000025714	MRGPRH†1				ENSACAG00000015432					ENSACAG00000015743	E2F8				ENSACAG00000009719					ENSACAG00000014773	SYTL5				ENSACAG00000002829	MRS2				ENSACAG00000009334	PLK2
		ENSACAG00000025870	GLT1D1†1				ENSACAG00000015441	SBNO1				ENSACAG00000015779	FZD1				ENSACAG00000011966					ENSACAG00000015055	PHLDB2				ENSACAG00000002919	NOD1				ENSACAG00000009362	RDH16†2
		ENSACAG00000026518	WDR87†2				ENSACAG00000015495	EIF2B3†1				ENSACAG00000015856	PIK3R3				ENSACAG00000013316	THSD7A				ENSACAG00000015087	CDH11				ENSACAG00000003037	PLD3†1				ENSACAG00000009711	FBXO32
		ENSACAG00000026696					ENSACAG00000015533	PRMT3				ENSACAG00000015935	SPRED1				ENSACAG00000014443	SBSPON				ENSACAG00000015876	RASGRP1				ENSACAG00000003308	IKZF3				ENSACAG00000010107	BBS10†1
		ENSACAG00000026720					ENSACAG00000015542	AFAP1L1				ENSACAG00000015957	CCDC40				ENSACAG00000014584	SYN3				ENSACAG00000016016	GPN3				ENSACAG00000003505	PROM2†1				ENSACAG00000010161	CALM1
		ENSACAG00000026832					ENSACAG00000015591	CLPP				ENSACAG00000015990	ADAM22				ENSACAG00000015571					ENSACAG00000016073	RPL22L1				ENSACAG00000003723	DIPK1C				ENSACAG00000010172	PRKG2
		ENSACAG00000026849					ENSACAG00000015593	TTC17				ENSACAG00000016150	CHD9				ENSACAG00000015637	FN1				ENSACAG00000016232	PLD1				ENSACAG00000003988	RIC1				ENSACAG00000010279	RASGEF1B
		ENSACAG00000027017					ENSACAG00000015595	NPY2R				ENSACAG00000016328	STAB2				ENSACAG00000016117	MGAT5B†1				ENSACAG00000016557	PGLYRP2†1				ENSACAG00000004465	NDUFB5				ENSACAG00000011795	MAPK10
		ENSACAG00000027516	ZFHX4				ENSACAG00000015602	RNF180				ENSACAG00000016392	VSIR				ENSACAG00000016631	EYA2				ENSACAG00000016675	SLC6A2				ENSACAG00000004941	CRTAM				ENSACAG00000011804	TMEM196
		ENSACAG00000027532					ENSACAG00000015622	PCYOX1L				ENSACAG00000016430	RNFT2				ENSACAG00000016697	PEBP1†1				ENSACAG00000017089	LDHB†1				ENSACAG00000005264	MFSD10†2				ENSACAG00000011862	ARSJ†1
		ENSACAG00000027751					ENSACAG00000015653	RNF213				ENSACAG00000016520	MMP2				ENSACAG00000016716	AFMID				ENSACAG00000017120	KLHL3				ENSACAG00000005418	RBM17				ENSACAG00000012275	EEF2†1
		ENSACAG00000028022					ENSACAG00000015676	ARL6IP4				ENSACAG00000016526	NOS1				ENSACAG00000017434	RIMKLB				ENSACAG00000017398	ELAC2†1				ENSACAG00000005756	LAMB3				ENSACAG00000012843	PGA3†1
		ENSACAG00000028261	ABCG2†2				ENSACAG00000015703	PLRG1				ENSACAG00000016584	NSF				ENSACAG00000017473	MYOCD†1				ENSACAG00000017868					ENSACAG00000005789	OPNVA†1				ENSACAG00000012858	JCHAIN
		ENSACAG00000028584					ENSACAG00000015717	AKAP9				ENSACAG00000016589	LDLR				ENSACAG00000017615	SLITRK3				ENSACAG00000020931	PDE6H				ENSACAG00000006172					ENSACAG00000013053	TMEM70
		ENSACAG00000028629					ENSACAG00000015740					ENSACAG00000016647	COPS6†2				ENSACAG00000025475					ENSACAG00000021016	AVPR2				ENSACAG00000006271	PTPN12				ENSACAG00000013631	METTL14
		ENSACAG00000028689					ENSACAG00000015782	ZBTB1				ENSACAG00000016675	SLC6A2				ENSACAG00000028692					ENSACAG00000024676	fdc-sp				ENSACAG00000006664	SEC22C				ENSACAG00000014226	PANX1
		ENSACAG00000028732					ENSACAG00000015807					ENSACAG00000016678	TPTE2, TPTE†2				ENSACAG00000029240	VSIG10				ENSACAG00000025864	IKZF2				ENSACAG00000006703	AASS				ENSACAG00000014411	LRP5
		ENSACAG00000028797					ENSACAG00000015808	SCUBE1				ENSACAG00000016727	GIMAP5†2				ENSACAG00000035557					ENSACAG00000027125	PRRT3				ENSACAG00000006851	FYB2				ENSACAG00000014917	SPATA17
		ENSACAG00000028902	PINLYP, LYPD8†2				ENSACAG00000015847	NADSYN1†1				ENSACAG00000016735	MBTPS2				ENSACAG00000042055	SELENOF				ENSACAG00000028395					ENSACAG00000007503	TM4SF18				ENSACAG00000014944	JAKMIP1
		ENSACAG00000028931	HEMK1				ENSACAG00000015910	HMGA1				ENSACAG00000016821	NEK5				ENSACAG00000042417					ENSACAG00000028914					ENSACAG00000007520	TM4SF4				ENSACAG00000015202	DUS4L
		ENSACAG00000029103	MEI4				ENSACAG00000015939	LRRFIP1†1				ENSACAG00000016831	ATP7B				ENSACAG00000042527					ENSACAG00000029696	Ugt2b38, Ugt2b37, Ugt2b1, Ugt2b34, Ugt2b35, Ugt2b5, Ugt2b36†3				ENSACAG00000007579	RFC1				ENSACAG00000015333	FOXM1
		ENSACAG00000029105					ENSACAG00000016015	ERBIN				ENSACAG00000016900	AOX2†1				ENSACAG00000043373					ENSACAG00000035537	CMTM7				ENSACAG00000008063	IGFBP1				ENSACAG00000015548	ALKBH7†2
		ENSACAG00000029240	VSIG10				ENSACAG00000016051	HCFC2				ENSACAG00000017132	KCNJ8				ENSACAG00000044057					ENSACAG00000035902	LHFPL4				ENSACAG00000008441	AQP2				ENSACAG00000015701	ABCB9
		ENSACAG00000029242					ENSACAG00000016096	SYDE1†1				ENSACAG00000017159	WDR11			intron	ENSACAG00000000031	NINJ2				ENSACAG00000035940	IL4I1†1				ENSACAG00000008836	UNC93B1†1				ENSACAG00000015726	SLC44A2
		ENSACAG00000029434					ENSACAG00000016150	CHD9				ENSACAG00000017228	SLC4A1				ENSACAG00000000070	OSBPL5				ENSACAG00000036356	PLA2G12B				ENSACAG00000009270	SMPD2†1				ENSACAG00000016144	gpb5
		ENSACAG00000029507	MTCH1†1				ENSACAG00000016229	PREX2				ENSACAG00000017290	RUNDC3A				ENSACAG00000000302	FBXL7				ENSACAG00000037998					ENSACAG00000009362	RDH16†2				ENSACAG00000016289	LPGAT1
		ENSACAG00000029588					ENSACAG00000016230					ENSACAG00000017332	MYH1B, MYH1C†1				ENSACAG00000000415	PNPLA4				ENSACAG00000038004					ENSACAG00000009711	FBXO32				ENSACAG00000016356	ACSM6, ACSM2B, ACSM2A, ACSM1†2
		ENSACAG00000029684					ENSACAG00000016269	RBL2				ENSACAG00000017407	MYL4†1				ENSACAG00000000456	ADAM12				ENSACAG00000038599					ENSACAG00000009876	STX3				ENSACAG00000016491	ITGA8
		ENSACAG00000032752	BPIFCB†1				ENSACAG00000016430	RNFT2				ENSACAG00000017491	FN3K†1				ENSACAG00000001219	MID1				ENSACAG00000039485					ENSACAG00000009961	PLA2G15				ENSACAG00000016641	CMYA5†1
		ENSACAG00000034603	PCDHGB5, PCDHGB4†2				ENSACAG00000016487	SGK3				ENSACAG00000017492	HECW1				ENSACAG00000001446	HHAT				ENSACAG00000040418					ENSACAG00000010012	NRDC†2				ENSACAG00000016727	GIMAP5†2
		ENSACAG00000035383	MRPS33				ENSACAG00000016520	MMP2				ENSACAG00000017643	DENND4C				ENSACAG00000001646	SORCS2				ENSACAG00000040633	STAT4				ENSACAG00000010074	MSRA†1				ENSACAG00000016820	TMEM205
		ENSACAG00000035456	GDI1†1				ENSACAG00000016526	NOS1				ENSACAG00000017726	CFAP52				ENSACAG00000001739					ENSACAG00000041647	TRIM29				ENSACAG00000010150	CABP2				ENSACAG00000016846	ZC2HC1C
		ENSACAG00000035645					ENSACAG00000016545	THBS4†1				ENSACAG00000017800					ENSACAG00000002122	KLHL32				ENSACAG00000041672	COMMD2				ENSACAG00000010153	EGF				ENSACAG00000017521	ELAVL2
		ENSACAG00000035861	IER5†1				ENSACAG00000016563	GLS2				ENSACAG00000017802	ZBED9†2				ENSACAG00000002309	HIPK1				ENSACAG00000043547	ODAD4†2				ENSACAG00000010172	PRKG2				ENSACAG00000025384	TNF†2
		ENSACAG00000035908	PINLYP, LYPD8†2				ENSACAG00000016604	TMEM144				ENSACAG00000017837	CRYAA				ENSACAG00000002482	LRIG1				ENSACAG00000043621	KCNE2				ENSACAG00000010258	GTF2H4†2				ENSACAG00000026860	NKAIN4
		ENSACAG00000036015	ST13†2				ENSACAG00000016624	KANK2				ENSACAG00000017976	MYO5B†2				ENSACAG00000002541	RAPGEFL1				ENSACAG00000044839					ENSACAG00000011672	ADSS1				ENSACAG00000029348	NAALADL2
		ENSACAG00000036119					ENSACAG00000016675	SLC6A2				ENSACAG00000020975					ENSACAG00000002620	NPAS3			5′-UTR	ENSACAG00000000328	NPHP3				ENSACAG00000011738	IL17RB				ENSACAG00000034676	CYB5A
		ENSACAG00000036293					ENSACAG00000016714	PROX2				ENSACAG00000020986	MKI67†2				ENSACAG00000002648	RNF150				ENSACAG00000000355	SUCLG1†1				ENSACAG00000011756	CLEC2D†2				ENSACAG00000035062	RERG†1
		ENSACAG00000036617					ENSACAG00000016724	MED13L†1				ENSACAG00000021023	MRGPRH†1				ENSACAG00000002771	MADD				ENSACAG00000000824	PROKR1†1				ENSACAG00000011795	MAPK10				ENSACAG00000035141
		ENSACAG00000036930	SLC51AL†1				ENSACAG00000016750	TMC8				ENSACAG00000021137	MRGPRH†1				ENSACAG00000002855	CTNND2				ENSACAG00000001299	KYAT3				ENSACAG00000012258	ITGA2B				ENSACAG00000036783
		ENSACAG00000036935					ENSACAG00000016795	PGF				ENSACAG00000022093	VARS2†1				ENSACAG00000002888	PRKN				ENSACAG00000003055	PUS7L				ENSACAG00000012331	PSME4				ENSACAG00000038004
		ENSACAG00000036991	LYZ†1				ENSACAG00000016803	HNF4A				ENSACAG00000022434					ENSACAG00000003669	JARID2				ENSACAG00000003227					ENSACAG00000012985	PDIA6				ENSACAG00000038599
		ENSACAG00000037026	GPR141				ENSACAG00000016868	TLK2				ENSACAG00000022476	MAF†1				ENSACAG00000003762	DTNBP1				ENSACAG00000003470	OAF				ENSACAG00000013007	SLC4A4				ENSACAG00000040522	HTD2
		ENSACAG00000037059	SHH				ENSACAG00000016900	AOX2†1				ENSACAG00000022907					ENSACAG00000003812	PLXDC1†1				ENSACAG00000003974	SEPTIN3				ENSACAG00000013258	SYNE3				ENSACAG00000040900	ARF5†2
		ENSACAG00000037284	MRGPRH†1				ENSACAG00000016940	HIPK2				ENSACAG00000022999					ENSACAG00000004234	HUWE1†2				ENSACAG00000004143	MTERF3				ENSACAG00000013504	ZNF704				ENSACAG00000041647	TRIM29
		ENSACAG00000037309					ENSACAG00000016958	ELAVL3				ENSACAG00000023160	SGCA				ENSACAG00000004251	PAK1IP1†1				ENSACAG00000004176	LRFN3†1				ENSACAG00000013854	CYP21A1†1				ENSACAG00000043184	NSUN4
		ENSACAG00000037328					ENSACAG00000016975	GUCY1A1				ENSACAG00000023261					ENSACAG00000004354	CPQ				ENSACAG00000004767	ITIH5				ENSACAG00000014029	AMDHD1				ENSACAG00000043266	ARL 3.00
		ENSACAG00000037454					ENSACAG00000017089	LDHB†1				ENSACAG00000023592	MX1†1				ENSACAG00000004592	KDM4C				ENSACAG00000004992	FAM117A				ENSACAG00000014185	RFX6				ENSACAG00000043299	CLEC2B, KLRG2, CLEC12B, KLRC2, KLRC3, CLEC1B, OLR1, CLEC1A, KLRC1, KLRD1, KLRC4, CLEC2A, KLRF2†2
		ENSACAG00000037678	RNF148†2				ENSACAG00000017106	RAD23A†1				ENSACAG00000023646	PRDM7†2				ENSACAG00000004617	CSMD1				ENSACAG00000005439	RALGAPA2				ENSACAG00000014646					ENSACAG00000043621	KCNE2
		ENSACAG00000038042					ENSACAG00000017132	KCNJ8				ENSACAG00000023817	HIPK4				ENSACAG00000004644	PTPRD				ENSACAG00000007498	SRCIN1				ENSACAG00000014773	SYTL5				ENSACAG00000043866
		ENSACAG00000038140					ENSACAG00000017139	ABCC9†1				ENSACAG00000023836					ENSACAG00000004802	TENM2				ENSACAG00000007836	PLCL2				ENSACAG00000015287	UBA3				ENSACAG00000044451	TULP3†1
		ENSACAG00000038201					ENSACAG00000017173	XAB2†2				ENSACAG00000024154	MRGPRH†1				ENSACAG00000004807	GRAMD1B†1				ENSACAG00000008310	GCDH†1				ENSACAG00000016641	CMYA5†1			5′-UTR	ENSACAG00000000043	PLEKHA7
		ENSACAG00000038653	PCDHB3†2				ENSACAG00000017228	SLC4A1				ENSACAG00000024278	BTLA				ENSACAG00000004810	TEF				ENSACAG00000008460	MON1A				ENSACAG00000016727	GIMAP5†2				ENSACAG00000000872	EPHA3
		ENSACAG00000038659	CLEC2B, KLRG2, CLEC12B, KLRC2, KLRC3, CLEC1B, OLR1, CLEC1A, KLRC1, KLRD1, KLRC4, CLEC2A, KLRF2†2				ENSACAG00000017243	SCN8A†1				ENSACAG00000024709	DNAH11				ENSACAG00000004815	IMPG1				ENSACAG00000008680	PFKL				ENSACAG00000016839	PLPPR2				ENSACAG00000000977	SLC26A6
		ENSACAG00000038745	TEX33				ENSACAG00000017325					ENSACAG00000024949	PCDHGA2†2				ENSACAG00000004851	PTK7				ENSACAG00000008821	TMBIM6				ENSACAG00000017097	NT5C3B				ENSACAG00000001130	ABCB10
		ENSACAG00000039335	C3†1				ENSACAG00000017332	MYH1B, MYH1C†1				ENSACAG00000024982	AIRE†2				ENSACAG00000005061					ENSACAG00000009055	BCO1				ENSACAG00000017226					ENSACAG00000001346	LTN1
		ENSACAG00000039398	cbll1				ENSACAG00000017372	KIAA1958				ENSACAG00000025714	MRGPRH†1				ENSACAG00000005431	SNTG2				ENSACAG00000010188	RSPO2				ENSACAG00000017287	RWDD2A				ENSACAG00000001735	KIF27
		ENSACAG00000039577					ENSACAG00000017492	HECW1				ENSACAG00000025758	TRIM39.1†1				ENSACAG00000005456	IPCEF1†1				ENSACAG00000010761	MOB3B				ENSACAG00000017786	AIFM2†1				ENSACAG00000002130	HHIPL2
		ENSACAG00000040149					ENSACAG00000017569	TRPC4				ENSACAG00000025765					ENSACAG00000005468	NSMAF				ENSACAG00000011401					ENSACAG00000017936	ATP6V0A1				ENSACAG00000002367	SORL1
		ENSACAG00000040166	SLC6A18				ENSACAG00000017639	SUPT20H†1				ENSACAG00000026518	WDR87†2				ENSACAG00000005586	ESRRG				ENSACAG00000012246	KCNS1				ENSACAG00000022093	VARS2†1				ENSACAG00000002407	CCDC91
		ENSACAG00000040218	PCDHB3†2				ENSACAG00000017651	AMPH				ENSACAG00000026621	GLYATL3†2				ENSACAG00000005744	EHBP1				ENSACAG00000012786	KCNH6				ENSACAG00000026621	GLYATL3†2				ENSACAG00000002782	ERMARD
		ENSACAG00000040275	SHLD1†2				ENSACAG00000017675					ENSACAG00000026696					ENSACAG00000005748	INPP5A				ENSACAG00000012998	ACAD9				ENSACAG00000027125	PRRT3				ENSACAG00000003055	PUS7L
		ENSACAG00000040754	C1orf112†1				ENSACAG00000017678	NME9†1				ENSACAG00000026826					ENSACAG00000006393	ITPKB				ENSACAG00000013269	DPF1				ENSACAG00000028395					ENSACAG00000003797	CUTC†1
		ENSACAG00000040770	FOXA1				ENSACAG00000017756					ENSACAG00000026832					ENSACAG00000006713	FOXP2				ENSACAG00000013348					ENSACAG00000028797					ENSACAG00000003897	CDH26
		ENSACAG00000040955	CMBL†2				ENSACAG00000017763					ENSACAG00000027634	ITIH3†1				ENSACAG00000006851	FYB2				ENSACAG00000013480	TRIM24				ENSACAG00000029291	PLPPR5				ENSACAG00000003974	SEPTIN3
		ENSACAG00000041163	RFX4				ENSACAG00000017765	SNAPC3				ENSACAG00000027805	PRIM1†1				ENSACAG00000007050	SASH1				ENSACAG00000013835	CENPA†1				ENSACAG00000029545	TMEM212				ENSACAG00000005553	RDH8†2
		ENSACAG00000041217	A2M†2				ENSACAG00000017802	ZBED9†2				ENSACAG00000028179					ENSACAG00000007052					ENSACAG00000014219	RIMBP2				ENSACAG00000035141					ENSACAG00000005689	CGGBP1†1
		ENSACAG00000041669	TIMP1†2				ENSACAG00000017932	ASIC2†1				ENSACAG00000028595					ENSACAG00000007053	MTNR1A				ENSACAG00000015123	PRDX1†1				ENSACAG00000036356	PLA2G12B				ENSACAG00000005751	CSNK2B†2
		ENSACAG00000041723	CHCHD2†1				ENSACAG00000017962	KAT2A				ENSACAG00000028685					ENSACAG00000007242	NPEPPS				ENSACAG00000015571					ENSACAG00000036613	CGA				ENSACAG00000005784	SOBP
		ENSACAG00000041836	CYP2D6†1				ENSACAG00000017976	MYO5B†2				ENSACAG00000028697	C3†1				ENSACAG00000007299	DOCK1				ENSACAG00000015576	AP2A2				ENSACAG00000036892					ENSACAG00000005812	KCNK2
		ENSACAG00000041891	LTBP4†2				ENSACAG00000020981	LRRTM4†1				ENSACAG00000028732					ENSACAG00000007314	GALNT14				ENSACAG00000015761	PDCD4				ENSACAG00000037259	POLR1A†1				ENSACAG00000005917	DHRSX
		ENSACAG00000042253					ENSACAG00000020986	MKI67†2				ENSACAG00000028770					ENSACAG00000007661	CELF2				ENSACAG00000016019	ARFGEF2				ENSACAG00000038407	FGF6				ENSACAG00000006624	CDC42BPA
		ENSACAG00000042406	RPL18A†1				ENSACAG00000021035	SPTSSB†1				ENSACAG00000028902	PINLYP, LYPD8†2				ENSACAG00000007795	CTNNA2†1				ENSACAG00000016563	GLS2				ENSACAG00000039241	DLG2†2				ENSACAG00000008093	PEX3
		ENSACAG00000042527					ENSACAG00000021147					ENSACAG00000028908	CDH23				ENSACAG00000008010	NECTIN3				ENSACAG00000016700	BAZ2A				ENSACAG00000039446					ENSACAG00000008193	GAD2
		ENSACAG00000042539	ARFGAP2†1				ENSACAG00000022069	CLDN34†2				ENSACAG00000028978	KLRB1†2				ENSACAG00000008101	ATG4C				ENSACAG00000017393	TSHR				ENSACAG00000039898	ABCC9†1				ENSACAG00000008604	TCIRG1†1
		ENSACAG00000042768					ENSACAG00000022999					ENSACAG00000029242					ENSACAG00000008221	POLA1				ENSACAG00000017617	VPS41				ENSACAG00000040283					ENSACAG00000008675	Zfp386, B020011L13Rik, Zfp141†3
		ENSACAG00000042797	VMO1†1				ENSACAG00000023124					ENSACAG00000029377	RDH16†2				ENSACAG00000008290	ROR1				ENSACAG00000020981	LRRTM4†1				ENSACAG00000041173	TMEM14C†2				ENSACAG00000009558	KY†1
		ENSACAG00000042901	KIAA1614				ENSACAG00000023148	NEUROG2				ENSACAG00000029508					ENSACAG00000008655	KIAA1217				ENSACAG00000025590	SLC6A12				ENSACAG00000041647	TRIM29				ENSACAG00000010078
		ENSACAG00000042982					ENSACAG00000023287	TGFB1				ENSACAG00000029578	TRIM39.1†1				ENSACAG00000009054	DNAJC1				ENSACAG00000026832					ENSACAG00000041702					ENSACAG00000010278	NOTUM
		ENSACAG00000042997	QRICH2				ENSACAG00000023481	POLD1				ENSACAG00000029588					ENSACAG00000009241	EPHB1				ENSACAG00000028797					ENSACAG00000042399					ENSACAG00000010630	KLC1†1
		ENSACAG00000043129					ENSACAG00000023592	MX1†1				ENSACAG00000029637					ENSACAG00000009390	MALRD1				ENSACAG00000040972	ZNF713†2				ENSACAG00000042411					ENSACAG00000010678	EFR3A
		ENSACAG00000043296	PTCHD3†2				ENSACAG00000024024	ASPG†2				ENSACAG00000031983					ENSACAG00000009455	NCOA6				ENSACAG00000042462	COL8A1				ENSACAG00000042608	TFF2†2				ENSACAG00000011742	ANKRD50
		ENSACAG00000043299	CLEC2B, KLRG2, CLEC12B, KLRC2, KLRC3, CLEC1B, OLR1, CLEC1A, KLRC1, KLRD1, KLRC4, CLEC2A, KLRF2†2				ENSACAG00000024802	TBC1D4				ENSACAG00000034601					ENSACAG00000009566	IQSEC2				ENSACAG00000043304					ENSACAG00000042882	TAC1				ENSACAG00000012036	UBE3A
		ENSACAG00000043547	ODAD4†2				ENSACAG00000024846					ENSACAG00000034779					ENSACAG00000009985	TATDN1				ENSACAG00000043366	AOC3†1				ENSACAG00000043210	TMEM98				ENSACAG00000012262	TM7SF3
		ENSACAG00000043651					ENSACAG00000024897	CRYZL1†1				ENSACAG00000034886	NKX2-3				ENSACAG00000010038	ADCY2				ENSACAG00000043862	MRPL47				ENSACAG00000043698	FXN				ENSACAG00000012397	ST8SIA5
		ENSACAG00000043877	CUBN†1				ENSACAG00000025475					ENSACAG00000035141					ENSACAG00000010198	MMP16				ENSACAG00000044057					ENSACAG00000043802	OSGIN1				ENSACAG00000012549	PBX2
		ENSACAG00000044052	TGIF1				ENSACAG00000025484	BTBD19				ENSACAG00000035285	VMO1†1				ENSACAG00000010247	ASPSCR1			intron	ENSACAG00000000013	ZNF385D				ENSACAG00000043956	SFRP4				ENSACAG00000013015	ARSK
		ENSACAG00000044068					ENSACAG00000025656					ENSACAG00000035313	CRACD				ENSACAG00000010381	KALRN				ENSACAG00000000024	ERC1				ENSACAG00000044057					ENSACAG00000013348
		ENSACAG00000044114	PCDHGB5, PCDHGB4†2				ENSACAG00000026158	TCEA2†1				ENSACAG00000035504	RXRA†1				ENSACAG00000010707	DPP6				ENSACAG00000000465	DACH1†1				ENSACAG00000044839					ENSACAG00000013795	NEK10
		ENSACAG00000044504	HNRNPUL1†1				ENSACAG00000026231	FYB1				ENSACAG00000035551	PRDM15†1				ENSACAG00000011161	TRPS1				ENSACAG00000000478	SALL3			5′-UTR	ENSACAG00000001417	PKN2				ENSACAG00000013823	SNX16
		ENSACAG00000044574	RPS2†2				ENSACAG00000026518	WDR87†2				ENSACAG00000035575					ENSACAG00000011202	AHNAK2†2				ENSACAG00000000686	PARD3				ENSACAG00000002362	KIAA0319				ENSACAG00000014513	TRPA1
		ENSACAG00000044805					ENSACAG00000026791	Cyp2t4†3				ENSACAG00000035696	PCMTD2				ENSACAG00000011248	SEPTIN9†1				ENSACAG00000000931	SMC5				ENSACAG00000002386	KIDINS220				ENSACAG00000014813	SYNPO
		ENSACAG00000044844					ENSACAG00000026832					ENSACAG00000035908	PINLYP, LYPD8†2				ENSACAG00000011286	GABRG3†1				ENSACAG00000001199	ATF7				ENSACAG00000002401	DMRT3				ENSACAG00000015576	AP2A2
		ENSACAG00000044848	PRX†2				ENSACAG00000027033					ENSACAG00000036119					ENSACAG00000011304	MPDZ				ENSACAG00000001304	SLIT2				ENSACAG00000002734	PRSS23				ENSACAG00000016019	ARFGEF2
		ENSACAG00000045013					ENSACAG00000027234					ENSACAG00000036122					ENSACAG00000012504	SH3KBP1				ENSACAG00000001405	CHL1				ENSACAG00000002955	GAB1				ENSACAG00000017393	TSHR
		ENSACAG00000045082					ENSACAG00000027387	KCNK15				ENSACAG00000036307					ENSACAG00000012782	SOX6				ENSACAG00000001567	JAG1				ENSACAG00000004436	PINLYP, LYPD8†2				ENSACAG00000017450	SCO1
		ENSACAG00000045310	RDH16†2				ENSACAG00000027419					ENSACAG00000036409					ENSACAG00000012861	CEMIP2				ENSACAG00000001572	PLXNB2				ENSACAG00000004448	BORCS5				ENSACAG00000020944	PTPN4
		ENSACAG00000045331	GHR				ENSACAG00000027516	ZFHX4				ENSACAG00000036486	PCDHGA2†2				ENSACAG00000012892	ANKS1B†2				ENSACAG00000001686	NKAIN2				ENSACAG00000004462	SMG9				ENSACAG00000029292	OSTM1
		ENSACAG00000045377					ENSACAG00000027601					ENSACAG00000036635					ENSACAG00000012944	SUPT3H				ENSACAG00000002172	GBE1†1				ENSACAG00000004471	PARP8				ENSACAG00000037327	ABHD17B
	3′-UTR	ENSACAG00000000031	NINJ2				ENSACAG00000027751					ENSACAG00000036674	CLDN34†2				ENSACAG00000013045	SETBP1				ENSACAG00000002184	ELP4				ENSACAG00000004728	FRY				ENSACAG00000039612	CMBL†2
		ENSACAG00000000128	KLF11				ENSACAG00000028076	IQCA1				ENSACAG00000036717					ENSACAG00000013104	CNTN5				ENSACAG00000002199	GABBR2†1				ENSACAG00000004767	ITIH5				ENSACAG00000040073	WASHC3
		ENSACAG00000000167	AGO2				ENSACAG00000028305					ENSACAG00000037170	PCDHGA2†2				ENSACAG00000013123	SIPA1L3†2				ENSACAG00000002267	MBOAT2				ENSACAG00000004869	CLMP				ENSACAG00000040953	ARTN
		ENSACAG00000000483	SLC33A1				ENSACAG00000028324					ENSACAG00000037289					ENSACAG00000013683	FOXP1				ENSACAG00000002268	MAML3				ENSACAG00000005657	TRNT1				ENSACAG00000041707
		ENSACAG00000000539	TBL1X†1				ENSACAG00000028348	DNAJB2†2				ENSACAG00000037309					ENSACAG00000014082	RIT2				ENSACAG00000002493	DIP2C				ENSACAG00000005686	DEPTOR†1				ENSACAG00000042462	COL8A1
		ENSACAG00000000717	HSD17B12†1				ENSACAG00000028464	RALYL				ENSACAG00000037601					ENSACAG00000014180	DYNC1I1				ENSACAG00000002620	NPAS3				ENSACAG00000005817	CHRNA4				ENSACAG00000043293	KLC1†1
		ENSACAG00000000729	IRX4				ENSACAG00000028609	REG3G, REG3A, REG1A, REG1B†2				ENSACAG00000037602	u2af1				ENSACAG00000014199	EXT2				ENSACAG00000002643	AKAP6				ENSACAG00000007814	MED12L†1			intron	ENSACAG00000000006	PNPLA8
		ENSACAG00000000811	OIT3				ENSACAG00000028616	Igsf5†3				ENSACAG00000037963	PCDHA6†1				ENSACAG00000014366	BACH2				ENSACAG00000002670	QSER1				ENSACAG00000007836	PLCL2				ENSACAG00000000043	PLEKHA7
		ENSACAG00000001083	RDX				ENSACAG00000028675	TRIM44				ENSACAG00000038024	ACKR2†1				ENSACAG00000014433	TMEM132C				ENSACAG00000002888	PRKN				ENSACAG00000008240	ARF3				ENSACAG00000000144	TRAPPC9
		ENSACAG00000001157	SPC25				ENSACAG00000028683	ZNF263†2				ENSACAG00000038042					ENSACAG00000014669	FAT3				ENSACAG00000002979	GRIK4				ENSACAG00000008604	TCIRG1†1				ENSACAG00000000380	OLFM4
		ENSACAG00000001390	ANKRD42				ENSACAG00000028685					ENSACAG00000038361	ADAMTS18†1				ENSACAG00000014691	APP				ENSACAG00000003023	LRBA				ENSACAG00000008773	PIP4K2A				ENSACAG00000000552	ATP9B
		ENSACAG00000001633	B3GALNT2				ENSACAG00000028732					ENSACAG00000038415					ENSACAG00000014831	NDST1†1				ENSACAG00000003082	GTDC1				ENSACAG00000009272	GABRR3†1				ENSACAG00000000872	EPHA3
		ENSACAG00000001764	KLF12				ENSACAG00000028775					ENSACAG00000038591					ENSACAG00000014866	NCOR2				ENSACAG00000003098	AKR1C8, AKR1C1, AKR1C3, AKR7A3, AKR1B15, AKR1C2, AKR1B10, AKR1C4†2				ENSACAG00000009352	TSPAN9†2				ENSACAG00000000941	NFATC1
		ENSACAG00000001852	SLC39A6†1				ENSACAG00000028908	CDH23				ENSACAG00000038631					ENSACAG00000014906	RRP15				ENSACAG00000003231	ADARB2				ENSACAG00000009836	RPUSD3				ENSACAG00000001210	TTC39C
		ENSACAG00000002031	FLNB				ENSACAG00000028943	C3orf52				ENSACAG00000038744					ENSACAG00000014964	LSAMP				ENSACAG00000003612	NR3C2				ENSACAG00000009979	RNF139				ENSACAG00000001289	ARID4B
		ENSACAG00000002042	HLX				ENSACAG00000028978	KLRB1†2				ENSACAG00000038841					ENSACAG00000015174	FAAP100				ENSACAG00000003618	ZNF827				ENSACAG00000010601	AP1AR				ENSACAG00000001352	GRM8
		ENSACAG00000002083	MEIS1				ENSACAG00000029045	CCNI2				ENSACAG00000038869	RAB2A				ENSACAG00000015255	BAHCC1†2				ENSACAG00000003876	ARHGAP1				ENSACAG00000011257	OTX5†1				ENSACAG00000001395	PARD6G†2
		ENSACAG00000002115	TTC13				ENSACAG00000029242					ENSACAG00000039063	TCP10L†2				ENSACAG00000015286	NUBPL				ENSACAG00000004254	CACNA1G				ENSACAG00000011342					ENSACAG00000001442	NTNG1†1
		ENSACAG00000002271	PLCB4				ENSACAG00000029434					ENSACAG00000039280					ENSACAG00000015492	TRIOBP				ENSACAG00000004351	EVI5				ENSACAG00000012397	ST8SIA5				ENSACAG00000001454	CHSY3
		ENSACAG00000002357	MOV10L1				ENSACAG00000029503	Sult3a1, Sult3a2†3				ENSACAG00000039333	SPEG†2				ENSACAG00000015517	ARL 15.00				ENSACAG00000004520	nlgn4x				ENSACAG00000012425	NDUFAF3				ENSACAG00000001550	NRXN1
		ENSACAG00000002359	TREM2†2				ENSACAG00000029575	CHMP3				ENSACAG00000039369	NPS				ENSACAG00000015722	BRF1				ENSACAG00000004555	CNNM2				ENSACAG00000013078	COL28A1				ENSACAG00000001627	DLG2†2
		ENSACAG00000002376	GCC2				ENSACAG00000029578	TRIM39.1†1				ENSACAG00000039513	CLDN34†2				ENSACAG00000015785	CDK14				ENSACAG00000004617	CSMD1				ENSACAG00000013417					ENSACAG00000001764	KLF12
		ENSACAG00000002472	SLC25A26				ENSACAG00000029627					ENSACAG00000039541					ENSACAG00000016093	RBFOX3				ENSACAG00000004644	PTPRD				ENSACAG00000013461	Zpld2†3				ENSACAG00000001799	ZNF521
		ENSACAG00000002477	HEATR1				ENSACAG00000029685	IL4I1†1				ENSACAG00000039770	TM4SF1†1				ENSACAG00000016094	INSYN2B				ENSACAG00000004769	FARSB				ENSACAG00000014075	KCNK12				ENSACAG00000001831	GPM6B
		ENSACAG00000002524	SYT6				ENSACAG00000029696	Ugt2b38, Ugt2b37, Ugt2b1, Ugt2b34, Ugt2b35, Ugt2b5, Ugt2b36†3				ENSACAG00000039987	CTNNAL1†1				ENSACAG00000016098	DOCK2				ENSACAG00000004838	MYO6				ENSACAG00000014169	GPRC6A				ENSACAG00000001894	TMEM126A†1
		ENSACAG00000003033	TFF3†1				ENSACAG00000031983					ENSACAG00000040064	CACNG2				ENSACAG00000016162	PREX1				ENSACAG00000004981	PAX7†1				ENSACAG00000014739	MAPK8IP1				ENSACAG00000002172	GBE1†1
		ENSACAG00000003037	PLD3†1				ENSACAG00000033469	HRC†2				ENSACAG00000040082	ABHD16B†2				ENSACAG00000016236	CDH4				ENSACAG00000005030	FILIP1				ENSACAG00000016727	GIMAP5†2				ENSACAG00000002178	IMMP1L
		ENSACAG00000003153	VANGL1				ENSACAG00000035115					ENSACAG00000040149					ENSACAG00000016244					ENSACAG00000005406	BCAR3				ENSACAG00000017293	TACC2†1				ENSACAG00000002199	GABBR2†1
		ENSACAG00000003221	LRP1B				ENSACAG00000035157	CXCR1†1				ENSACAG00000040247	ZDHHC11, ZDHHC11B†2				ENSACAG00000016311	FNDC3B				ENSACAG00000005513	DPYD				ENSACAG00000017402	SLC46A2				ENSACAG00000002366	FOXP4
		ENSACAG00000003308	IKZF3				ENSACAG00000035187	ZNF436†2				ENSACAG00000040284					ENSACAG00000016320	RAPGEF2				ENSACAG00000005586	ESRRG				ENSACAG00000017532	CHST15				ENSACAG00000002413	RARA
		ENSACAG00000003319	PACRG				ENSACAG00000035260					ENSACAG00000040519	C3†1				ENSACAG00000016387					ENSACAG00000005632	TOX				ENSACAG00000028797					ENSACAG00000002421
		ENSACAG00000003371	TMEM136†1				ENSACAG00000035313	CRACD				ENSACAG00000040650					ENSACAG00000016418	RGS6				ENSACAG00000005636	PRUNE2				ENSACAG00000030602	OTP				ENSACAG00000002478	st6gal2
		ENSACAG00000003452	SLC22A2†2				ENSACAG00000035382					ENSACAG00000040742	C17orf98				ENSACAG00000016681	TRIM55				ENSACAG00000005659	CNTN4†1				ENSACAG00000035140					ENSACAG00000002493	DIP2C
		ENSACAG00000003672	TNNI1				ENSACAG00000035504	RXRA†1				ENSACAG00000040955	CMBL†2				ENSACAG00000017328	NRXN3				ENSACAG00000005763	BEND3				ENSACAG00000036735	CDPF1†1				ENSACAG00000002584	NELL2
		ENSACAG00000003678	SHKBP1				ENSACAG00000035590	ACP3†2				ENSACAG00000040966					ENSACAG00000017371	CEP128				ENSACAG00000005817	CHRNA4				ENSACAG00000038538	CCNP				ENSACAG00000002691	LATS2
		ENSACAG00000003989	DMA†1				ENSACAG00000035908	PINLYP, LYPD8†2				ENSACAG00000041349	LGALS16, LGALS13, LGALS14†2				ENSACAG00000017473	MYOCD†1				ENSACAG00000005894	ERC2				ENSACAG00000038653	PCDHB3†2				ENSACAG00000002855	CTNND2
		ENSACAG00000004193	CPN1†1				ENSACAG00000036015	ST13†2				ENSACAG00000041354	RPL36A†2				ENSACAG00000017506	PLAA				ENSACAG00000005904	PTPN14				ENSACAG00000039369	NPS				ENSACAG00000002979	GRIK4
		ENSACAG00000004453	TCTN3†1				ENSACAG00000036208	POU6F1				ENSACAG00000041370	AMY1A, AMY2A†1				ENSACAG00000017699	ADAMTSL1†1				ENSACAG00000006011	AFG1L				ENSACAG00000040249	ANKRD40CL†2				ENSACAG00000003023	LRBA
		ENSACAG00000004647					ENSACAG00000036329	NDUFB6†1				ENSACAG00000041391	CLEC4F†2				ENSACAG00000017752	CCDC171				ENSACAG00000006146	SKOR2				ENSACAG00000040418					ENSACAG00000003082	GTDC1
		ENSACAG00000004758	LAMA5				ENSACAG00000036468					ENSACAG00000041572					ENSACAG00000017893	SERPINI1				ENSACAG00000006628	DTL				ENSACAG00000042462	COL8A1				ENSACAG00000003094	MAP3K4
		ENSACAG00000004780	SYTL3				ENSACAG00000036484					ENSACAG00000041595					ENSACAG00000017953					ENSACAG00000006670	PSMC2				ENSACAG00000042786	CTNNBIP1				ENSACAG00000003156	KIAA1549L
		ENSACAG00000004847	FTCD				ENSACAG00000036557					ENSACAG00000041620	IGFBP3				ENSACAG00000018006	CTIF				ENSACAG00000006747	TMEFF2†1			intron	ENSACAG00000000203	PTK2				ENSACAG00000003221	LRP1B
		ENSACAG00000005044	SPATA20				ENSACAG00000036820	ID4				ENSACAG00000041891	LTBP4†2				ENSACAG00000018007	ZBTB7C				ENSACAG00000006896	RELN				ENSACAG00000000476	MEIS2				ENSACAG00000003231	ADARB2
		ENSACAG00000005050	CYP2B6†2				ENSACAG00000036991	LYZ†1				ENSACAG00000041958	SHROOM1†2				ENSACAG00000023932					ENSACAG00000006981	WWC2				ENSACAG00000000482	PCDH17				ENSACAG00000003315	HHIP
		ENSACAG00000005055					ENSACAG00000037057					ENSACAG00000042032	SPRYD7				ENSACAG00000025271	IL1RAPL1†1				ENSACAG00000007030	CACNA2D2				ENSACAG00000000545	THSD7B				ENSACAG00000003318	EPHA7†1
		ENSACAG00000005185					ENSACAG00000037059	SHH				ENSACAG00000042059					ENSACAG00000028687	COA1				ENSACAG00000007063	PDK3				ENSACAG00000000686	PARD3				ENSACAG00000003435	TSPAN2
		ENSACAG00000005282	SCAF8				ENSACAG00000037289					ENSACAG00000042085					ENSACAG00000028763	IFT74				ENSACAG00000007097	KPNB1				ENSACAG00000001327	OSBPL1A				ENSACAG00000003646	FMN2†1
		ENSACAG00000005322	ATM†1				ENSACAG00000037304	DST†1				ENSACAG00000042333					ENSACAG00000029596	DPH6				ENSACAG00000007322	EEPD1				ENSACAG00000001391	SLC25A21				ENSACAG00000003717	ARHGAP10
		ENSACAG00000005456	IPCEF1†1				ENSACAG00000037309					ENSACAG00000042527					ENSACAG00000034857					ENSACAG00000007776	USP6NL				ENSACAG00000001405	CHL1				ENSACAG00000003841	MRAS†1
		ENSACAG00000005748	INPP5A				ENSACAG00000037361					ENSACAG00000042577					ENSACAG00000035504	RXRA†1				ENSACAG00000008144	EFCAB7				ENSACAG00000001442	NTNG1†1				ENSACAG00000003843	NYAP2
		ENSACAG00000006164	CEP57L1				ENSACAG00000037454					ENSACAG00000042635	RPL10†2				ENSACAG00000036306	cmc1				ENSACAG00000008342	GALNT18†2				ENSACAG00000001704	SLC7A11				ENSACAG00000003942	NBEA
		ENSACAG00000006293	CCDC146				ENSACAG00000037782					ENSACAG00000042678	AOC2, AOC3†2				ENSACAG00000037363	ATPSCKMT†1				ENSACAG00000008475	SNTA1				ENSACAG00000002058	ABCC4				ENSACAG00000004180	TAF3
		ENSACAG00000006325	ALCAM				ENSACAG00000037861					ENSACAG00000042707					ENSACAG00000037724	NDFIP2				ENSACAG00000008585	MGMT				ENSACAG00000002271	PLCB4				ENSACAG00000004184	LAMB1
		ENSACAG00000006774	RPRD1A				ENSACAG00000037963	PCDHA6†1				ENSACAG00000042718					ENSACAG00000039066	EFNB2				ENSACAG00000008590	EBF3				ENSACAG00000002620	NPAS3				ENSACAG00000004201	TRIM8
		ENSACAG00000006887	LRRC46				ENSACAG00000038042					ENSACAG00000042768					ENSACAG00000040948	CYGB				ENSACAG00000008655	KIAA1217				ENSACAG00000002715					ENSACAG00000004218	GRAMD4
		ENSACAG00000007079	TBKBP1				ENSACAG00000038357					ENSACAG00000042769	LCORL†1				ENSACAG00000041810	TAFA5				ENSACAG00000008779	LRP8				ENSACAG00000003156	KIAA1549L				ENSACAG00000004251	PAK1IP1†1
		ENSACAG00000007128	SOAT2†2				ENSACAG00000038361	ADAMTS18†1				ENSACAG00000042997	QRICH2				ENSACAG00000043925					ENSACAG00000008983	RALY				ENSACAG00000003319	PACRG				ENSACAG00000004327	PDS5B
		ENSACAG00000007486	KIF18B				ENSACAG00000038532					ENSACAG00000043129					ENSACAG00000044057					ENSACAG00000009750	DLGAP4†1				ENSACAG00000003511	RBP1				ENSACAG00000004365	SLC1A2
		ENSACAG00000007502	DPY19L1†1				ENSACAG00000038591					ENSACAG00000043152	C16orf87			upstream 5kb	ENSACAG00000000956	CYRIA				ENSACAG00000009783					ENSACAG00000004351	EVI5				ENSACAG00000004617	CSMD1
		ENSACAG00000007524	PHEX				ENSACAG00000038653	PCDHB3†2				ENSACAG00000043289	PCDHGB5, PCDHGB4†2				ENSACAG00000003217	R3HCC1L				ENSACAG00000010203	EIF3E				ENSACAG00000004807	GRAMD1B†1				ENSACAG00000004840	Arhgef4†3
		ENSACAG00000007763	GLIPR1L†1				ENSACAG00000038659	CLEC2B, KLRG2, CLEC12B, KLRC2, KLRC3, CLEC1B, OLR1, CLEC1A, KLRC1, KLRD1, KLRC4, CLEC2A, KLRF2†2				ENSACAG00000043296	PTCHD3†2				ENSACAG00000004653	EZR				ENSACAG00000010357	LHFPL3				ENSACAG00000005477	MBP				ENSACAG00000004981	PAX7†1
		ENSACAG00000007968	MORC1				ENSACAG00000038768	DMAC2				ENSACAG00000043299	CLEC2B, KLRG2, CLEC12B, KLRC2, KLRC3, CLEC1B, OLR1, CLEC1A, KLRC1, KLRD1, KLRC4, CLEC2A, KLRF2†2				ENSACAG00000005834					ENSACAG00000010501	CHIC2†1				ENSACAG00000005525	PCSK5				ENSACAG00000005061
		ENSACAG00000008063	IGFBP1				ENSACAG00000039153	CYP4F22†2				ENSACAG00000043516					ENSACAG00000007474	CACNA1I				ENSACAG00000010861	NBAS				ENSACAG00000005586	ESRRG				ENSACAG00000005202	DLGAP2
		ENSACAG00000008272	DDC				ENSACAG00000039326					ENSACAG00000043525					ENSACAG00000014469					ENSACAG00000010913	NNT				ENSACAG00000006518	NRP1				ENSACAG00000005218	IMMP2L
		ENSACAG00000008363	MYO3A				ENSACAG00000039477					ENSACAG00000043554	PCDHGA2†2				ENSACAG00000014547	CTBP2				ENSACAG00000011074	EIF3H				ENSACAG00000006534	SKAP1				ENSACAG00000005234	SORCS3
		ENSACAG00000008396	COLEC12				ENSACAG00000039541					ENSACAG00000043597	RPS3A†1				ENSACAG00000034608					ENSACAG00000011144	TG				ENSACAG00000006712	MDFIC				ENSACAG00000005513	DPYD
		ENSACAG00000008532	OGFRL1				ENSACAG00000039556	PTX3				ENSACAG00000044114	PCDHGB5, PCDHGB4†2				ENSACAG00000035186					ENSACAG00000011161	TRPS1				ENSACAG00000007433	EPS15				ENSACAG00000005586	ESRRG
		ENSACAG00000008545	DDX24				ENSACAG00000039641					ENSACAG00000044226	BCL11A†1				ENSACAG00000038799					ENSACAG00000011356	TEX264				ENSACAG00000007498	SRCIN1				ENSACAG00000005667	MYT1L
		ENSACAG00000008742	METTL4				ENSACAG00000039812					ENSACAG00000044704	COL11A1†1			downstream 5kb	ENSACAG00000000397	AHCTF1†1				ENSACAG00000011373	AGK				ENSACAG00000007567	PWWP2B				ENSACAG00000005742	TRIO
		ENSACAG00000009207	azin1				ENSACAG00000039976					ENSACAG00000044745					ENSACAG00000000948	SLAIN1				ENSACAG00000011476	CAMK2D†1				ENSACAG00000007836	PLCL2				ENSACAG00000006011	AFG1L
		ENSACAG00000009278	PAN3				ENSACAG00000039979					ENSACAG00000044848	PRX†2				ENSACAG00000001920	SNAP25				ENSACAG00000011477	FSTL4†1				ENSACAG00000008477	SMAP1				ENSACAG00000006138	Fer1l4†3
		ENSACAG00000009286	DUSP8				ENSACAG00000039986	HRH3†1				ENSACAG00000045088	PCDHGB5, PCDHGB4†2				ENSACAG00000003006	SYNJ1				ENSACAG00000011694	PTPRN2				ENSACAG00000008779	LRP8				ENSACAG00000006174	PROX1
		ENSACAG00000009380	hsd17b6				ENSACAG00000040140	KCNK6				ENSACAG00000045211					ENSACAG00000004265	RPL5†2				ENSACAG00000012326	ACYP2				ENSACAG00000008993	TRPM3				ENSACAG00000006682	PRIM2
		ENSACAG00000009486	TC2N				ENSACAG00000040172					ENSACAG00000045408	ZNF800				ENSACAG00000004272	DCLK1†1				ENSACAG00000012786	KCNH6				ENSACAG00000009007	LTBP1				ENSACAG00000006713	FOXP2
		ENSACAG00000009566	IQSEC2				ENSACAG00000040174	ABI3BP†1				ENSACAG00000045496					ENSACAG00000005211					ENSACAG00000012892	ANKS1B†2				ENSACAG00000009537	PDE1C				ENSACAG00000006918	ORC5
		ENSACAG00000009920	QTRT2				ENSACAG00000040522	HTD2			3′-UTR	ENSACAG00000000664	MCM8				ENSACAG00000007305	GRM1				ENSACAG00000012896	DGKB				ENSACAG00000009711	FBXO32				ENSACAG00000006939	NISCH
		ENSACAG00000009992	OGG1				ENSACAG00000040650					ENSACAG00000000665	ING5				ENSACAG00000007679	RNF41				ENSACAG00000012947	ERCC6L2†1				ENSACAG00000010623	ALPK1				ENSACAG00000007242	NPEPPS
		ENSACAG00000010012	NRDC†2				ENSACAG00000040651					ENSACAG00000000811	OIT3				ENSACAG00000008354	CACHD1				ENSACAG00000012983	PTCH1				ENSACAG00000010752	GABBR1†2				ENSACAG00000007390	OTOL1†1
		ENSACAG00000010068	SMPD3				ENSACAG00000040789					ENSACAG00000000825	PIBF1				ENSACAG00000010536	MMS22L				ENSACAG00000013045	SETBP1				ENSACAG00000011011	GRIN3A†1				ENSACAG00000007423	SVIL
		ENSACAG00000010095					ENSACAG00000040850					ENSACAG00000000851	ASB15				ENSACAG00000014398	FAM53B				ENSACAG00000013104	CNTN5				ENSACAG00000011160	XRCC4				ENSACAG00000007619	TRHDE
		ENSACAG00000010535	ATF6B†2				ENSACAG00000040955	CMBL†2				ENSACAG00000000883	OSGIN1†1				ENSACAG00000014420	STK32A				ENSACAG00000013168	ANKHD1				ENSACAG00000013345	TSEN2				ENSACAG00000007657	CTNNA2†1
		ENSACAG00000010905	PAXIP1				ENSACAG00000041217	A2M†2				ENSACAG00000000949	KLF5				ENSACAG00000014716	RNGTT				ENSACAG00000013209	AOPEP†2				ENSACAG00000013389	ADAMTS3				ENSACAG00000007661	CELF2
		ENSACAG00000011139					ENSACAG00000041307	TLX3				ENSACAG00000001664	GSTA3†1				ENSACAG00000014964	LSAMP				ENSACAG00000013517	PAG1				ENSACAG00000013525	PTPRN				ENSACAG00000007897
		ENSACAG00000011607	V-BG, BG1, BG8, BTN1A1†1				ENSACAG00000041431	GIMAP7†2				ENSACAG00000001725	PARP4†1				ENSACAG00000016015	ERBIN				ENSACAG00000013535	PTPRF				ENSACAG00000013539	PFDN1				ENSACAG00000007902	ADGRB3
		ENSACAG00000011756	CLEC2D†2				ENSACAG00000041559	CXCR1†1				ENSACAG00000001746	VSNL1				ENSACAG00000016775	NR4A1				ENSACAG00000013590	CADM2				ENSACAG00000014180	DYNC1I1				ENSACAG00000007941	SATB1
		ENSACAG00000011914	APBB2				ENSACAG00000041595					ENSACAG00000002050	SNED1				ENSACAG00000017206	FGFR2†1				ENSACAG00000013647	CNTNAP2				ENSACAG00000014272	PTPRQ				ENSACAG00000008128	ETV5
		ENSACAG00000011916	ABHD14B				ENSACAG00000041621					ENSACAG00000002115	TTC13				ENSACAG00000035812	DIPK1A				ENSACAG00000014199	EXT2				ENSACAG00000014353	ACOT11				ENSACAG00000008136	TCERG1L
		ENSACAG00000011917	LIX1				ENSACAG00000041723	CHCHD2†1				ENSACAG00000002155	RASEF				ENSACAG00000036398					ENSACAG00000014342	SLC35F1				ENSACAG00000014681	DMAP1				ENSACAG00000008269	AFDN
		ENSACAG00000012000	LNPEP				ENSACAG00000041957					ENSACAG00000002269	MAB21L4				ENSACAG00000039990					ENSACAG00000014451	ANKRD6				ENSACAG00000014917	SPATA17				ENSACAG00000008290	ROR1
		ENSACAG00000012057	KATNAL2				ENSACAG00000041958	SHROOM1†2				ENSACAG00000002322					ENSACAG00000040387	RFK				ENSACAG00000014669	FAT3				ENSACAG00000015124	GAS2				ENSACAG00000008667	UNC79
		ENSACAG00000012166	CYP2AC1, CYP2AC2†1				ENSACAG00000042132	TRIM41†1				ENSACAG00000002530	LRFN2				ENSACAG00000042381					ENSACAG00000014747	ERI3				ENSACAG00000015174	FAAP100				ENSACAG00000008998	EPHA6
		ENSACAG00000012308	EMC10				ENSACAG00000042327					ENSACAG00000002541	RAPGEFL1				ENSACAG00000043588					ENSACAG00000014921	CDH8†1				ENSACAG00000015216	FSCN2				ENSACAG00000009149	CMIP
		ENSACAG00000012360					ENSACAG00000042348	C19orf54				ENSACAG00000002773	DENND2C									ENSACAG00000015113	ABTB3				ENSACAG00000015668					ENSACAG00000009184	SLC24A4
		ENSACAG00000012525	GNL3L				ENSACAG00000042411					ENSACAG00000003037	PLD3†1									ENSACAG00000015347	CARM1				ENSACAG00000015762					ENSACAG00000009204	BRSK2
		ENSACAG00000012582	ADAM11				ENSACAG00000042506	CAPN11†2				ENSACAG00000003105	SFRP5									ENSACAG00000015389	FRMD4B				ENSACAG00000016001	CCND1				ENSACAG00000009261	BBS9
		ENSACAG00000012762	PRXL2C				ENSACAG00000042527					ENSACAG00000003356	PLD5									ENSACAG00000015737	PPARGC1B				ENSACAG00000016153	TNIK				ENSACAG00000009328	PLXDC2
		ENSACAG00000012827					ENSACAG00000042837	APOL3, APOL6, APOL5, APOL4, APOL2, APOL1†2				ENSACAG00000003358	DHRS2, CBR3†2									ENSACAG00000016001	CCND1				ENSACAG00000016179	SYT16				ENSACAG00000009684	SLC9A9
		ENSACAG00000012880	SEPTIN8				ENSACAG00000042914					ENSACAG00000003371	TMEM136†1									ENSACAG00000016093	RBFOX3				ENSACAG00000016472	ADAMTS2				ENSACAG00000009882	OXR1
		ENSACAG00000012956	SLC14A2				ENSACAG00000043129					ENSACAG00000003531	INO80									ENSACAG00000016094	INSYN2B				ENSACAG00000016493	SERINC5†1				ENSACAG00000009921	ERBB4
		ENSACAG00000013391	SLC4A9				ENSACAG00000043152	C16orf87				ENSACAG00000003678	SHKBP1									ENSACAG00000016098	DOCK2				ENSACAG00000016841	TBXAS1†1				ENSACAG00000009965	TMEM65
		ENSACAG00000013466	MYLK3				ENSACAG00000043299	CLEC2B, KLRG2, CLEC12B, KLRC2, KLRC3, CLEC1B, OLR1, CLEC1A, KLRC1, KLRD1, KLRC4, CLEC2A, KLRF2†2				ENSACAG00000003820										ENSACAG00000016106	ATP2A2				ENSACAG00000017054	NFIX				ENSACAG00000010151	ATP2B4
		ENSACAG00000013610	CASD1				ENSACAG00000043554	PCDHGA2†2				ENSACAG00000004193	CPN1†1									ENSACAG00000016155	STK3				ENSACAG00000017242	ATE1				ENSACAG00000010224	ATG7
		ENSACAG00000013854	CYP21A1†1				ENSACAG00000043785					ENSACAG00000004350	CYP17A1†1									ENSACAG00000016162	PREX1				ENSACAG00000017514	PDE3A				ENSACAG00000010229	AGAP1
		ENSACAG00000013906	Sult3a1, Sult3a2†3				ENSACAG00000044067	CARNS1				ENSACAG00000004634	ARHGAP31†1									ENSACAG00000016320	RAPGEF2				ENSACAG00000017581	SUGCT				ENSACAG00000010752	GABBR1†2
		ENSACAG00000014142	ASIC4				ENSACAG00000044114	PCDHGB5, PCDHGB4†2				ENSACAG00000004694	CRYZL1†1									ENSACAG00000016381	DPF3				ENSACAG00000017651	AMPH				ENSACAG00000010955	HOXC4
		ENSACAG00000014185	RFX6				ENSACAG00000044206	BMP2				ENSACAG00000004759										ENSACAG00000016675	SLC6A2				ENSACAG00000017658	STARD3NL				ENSACAG00000011063	FAM184B
		ENSACAG00000014287	GOPC				ENSACAG00000044707	OASL†1				ENSACAG00000004925	HSPH1									ENSACAG00000016828	PDGFC				ENSACAG00000017877	KDM6A, UTY†2				ENSACAG00000011065	CMSS1
		ENSACAG00000014301	TGFBR2				ENSACAG00000044867					ENSACAG00000005050	CYP2B6†2									ENSACAG00000017320	SOX5				ENSACAG00000022448	SLC19A3				ENSACAG00000011125	FILIP1L†1
		ENSACAG00000014547	CTBP2				ENSACAG00000044947					ENSACAG00000005322	ATM†1									ENSACAG00000017422	CACNB1				ENSACAG00000023811	ZEB2				ENSACAG00000011167	GRIA4
		ENSACAG00000014575	COG1			3′-UTR	ENSACAG00000000735	GPR143				ENSACAG00000005536	CLDND1†1									ENSACAG00000017514	PDE3A				ENSACAG00000024949	PCDHGA2†2				ENSACAG00000011365	KLHL29
		ENSACAG00000014669	FAT3				ENSACAG00000000825	PIBF1				ENSACAG00000005789	OPNVA†1									ENSACAG00000017564	LHPP				ENSACAG00000028603	CHCHD3				ENSACAG00000011432	HAPLN1
		ENSACAG00000014766	ANKRD55				ENSACAG00000000851	ASB15				ENSACAG00000006796	LYZ†1									ENSACAG00000017585	FOCAD				ENSACAG00000036306	cmc1				ENSACAG00000011476	CAMK2D†1
		ENSACAG00000014773	SYTL5				ENSACAG00000000949	KLF5				ENSACAG00000006902	C8B									ENSACAG00000017612	POU6F2				ENSACAG00000037619					ENSACAG00000011630	FAT4
		ENSACAG00000014823	DEUP1				ENSACAG00000001420	LYRM7				ENSACAG00000006924	NAP1L1									ENSACAG00000017636	ARHGAP44†1				ENSACAG00000038077	PCDHAC2				ENSACAG00000011694	PTPRN2
		ENSACAG00000014826	SPACA1				ENSACAG00000001432	SCGN				ENSACAG00000007079	TBKBP1									ENSACAG00000023811	ZEB2				ENSACAG00000039997	RAB6B				ENSACAG00000011732	DOK6
		ENSACAG00000014850	CHODL				ENSACAG00000001496	FAM3B				ENSACAG00000007208	ANKRD26†1									ENSACAG00000027417	IQCJ				ENSACAG00000040076	IKZF5				ENSACAG00000011760	SPATA5
		ENSACAG00000015202	DUS4L				ENSACAG00000001587	SLC6A19				ENSACAG00000007520	TM4SF4									ENSACAG00000027516	ZFHX4				ENSACAG00000040242	NXPH3				ENSACAG00000011806	EML6
		ENSACAG00000015750					ENSACAG00000001596	MRPL3				ENSACAG00000007522	MAP3K8									ENSACAG00000029070	BTBD16				ENSACAG00000041514	FBXL6†2				ENSACAG00000012095	HDAC9†1
		ENSACAG00000015759	CENPK				ENSACAG00000001719	TRAPPC2, TRAPPC2B†2				ENSACAG00000008063	IGFBP1									ENSACAG00000029291	PLPPR5				ENSACAG00000044114	PCDHGB5, PCDHGB4†2				ENSACAG00000012527	LOXHD1
		ENSACAG00000015780	NPY7R†1				ENSACAG00000001865	NCOA7				ENSACAG00000008429	CLUL1									ENSACAG00000029334				upstream 5kb	ENSACAG00000003524	CNNM1				ENSACAG00000013104	CNTN5
		ENSACAG00000016086	KCTD18				ENSACAG00000001934	ZRANB3				ENSACAG00000008467	FRMD1†1									ENSACAG00000035313	CRACD				ENSACAG00000006037	GUCA1ANB				ENSACAG00000013190	MCTP1
		ENSACAG00000016101	FBXO33				ENSACAG00000002115	TTC13				ENSACAG00000008532	OGFRL1									ENSACAG00000035727	TAFA3				ENSACAG00000016066	SPRY2				ENSACAG00000013199	PLXNA4
		ENSACAG00000016423	ABCD4				ENSACAG00000002262	TLE1				ENSACAG00000008581	PRTFDC1									ENSACAG00000035942					ENSACAG00000016166	KCTD17				ENSACAG00000013255	SLF1
		ENSACAG00000016520	MMP2				ENSACAG00000002270	KANK1				ENSACAG00000008625	ASB2									ENSACAG00000036190	RNF220†1				ENSACAG00000017316	PTBP3				ENSACAG00000013590	CADM2
		ENSACAG00000016636	MTX3				ENSACAG00000002512	CAPN8				ENSACAG00000008733	TBATA									ENSACAG00000037706	PID1				ENSACAG00000017780	FREM1				ENSACAG00000013613	PDLIM5
		ENSACAG00000016639	MRPS31				ENSACAG00000003037	PLD3†1				ENSACAG00000008944	SPAG6									ENSACAG00000039811	NKAIN3				ENSACAG00000026231	FYB1				ENSACAG00000013632	PTPRT†1
		ENSACAG00000016805	CYP7B1				ENSACAG00000003048	ZFYVE27				ENSACAG00000009558	KY†1									ENSACAG00000039943	SDC2				ENSACAG00000035083	IHH				ENSACAG00000013680	MDFIC2
		ENSACAG00000016880	TDO2				ENSACAG00000003358	DHRS2, CBR3†2				ENSACAG00000009902	KIT									ENSACAG00000040175					ENSACAG00000039924					ENSACAG00000013699	PRSS12
		ENSACAG00000017214	VIPAS39				ENSACAG00000003371	TMEM136†1				ENSACAG00000010010	SLC36A1									ENSACAG00000041697					ENSACAG00000043732	GPR179				ENSACAG00000013961	PIK3C3
		ENSACAG00000017288	PGM3				ENSACAG00000003787	DPY19L4				ENSACAG00000010061	C8orf74									ENSACAG00000041828				downstream 5kb	ENSACAG00000001993	ITGB1BP1				ENSACAG00000014082	RIT2
		ENSACAG00000017616					ENSACAG00000003989	DMA†1				ENSACAG00000010172	PRKG2									ENSACAG00000041930	IPCEF1†1				ENSACAG00000002004	ASAP2				ENSACAG00000014183	PPP1R16B
		ENSACAG00000017936	ATP6V0A1				ENSACAG00000004682					ENSACAG00000010273	COL18A1†1									ENSACAG00000042550					ENSACAG00000004085	AMBRA1				ENSACAG00000014195	KMT2C
		ENSACAG00000017990	ACAA2				ENSACAG00000004732	ADRM1				ENSACAG00000010478										ENSACAG00000043435					ENSACAG00000004208	MSTN				ENSACAG00000014310
		ENSACAG00000021016	AVPR2				ENSACAG00000004759					ENSACAG00000010492	PCYT2									ENSACAG00000043584	Mxra7†3				ENSACAG00000008123	FOXJ1				ENSACAG00000014440	TMEM132B
		ENSACAG00000022571	MPPED2				ENSACAG00000005050	CYP2B6†2				ENSACAG00000010508	DHFR†1								upstream 5kb	ENSACAG00000003138	KCNV2				ENSACAG00000008501	ELOVL5				ENSACAG00000014452	LIN7A
		ENSACAG00000022592					ENSACAG00000005055					ENSACAG00000010693	TBX19									ENSACAG00000005106	RAG1				ENSACAG00000009126	ASPN				ENSACAG00000014669	FAT3
		ENSACAG00000025244					ENSACAG00000005171	RSAD1				ENSACAG00000011163	ADCK2									ENSACAG00000009146	GNAI2†1				ENSACAG00000009210	ATP2B3				ENSACAG00000014866	NCOR2
		ENSACAG00000025814	HDAC9†1				ENSACAG00000005520	FBXO8				ENSACAG00000011270	RPF2									ENSACAG00000012540	BBS7				ENSACAG00000012099	CNOT6L				ENSACAG00000014921	CDH8†1
		ENSACAG00000027267	ABCB11				ENSACAG00000005649	LBR				ENSACAG00000011666	FCHSD1									ENSACAG00000014205	OTOGL				ENSACAG00000012914	SYP				ENSACAG00000015144	SUCLG2
		ENSACAG00000028648	KRT24†2				ENSACAG00000005832	WDPCP				ENSACAG00000011734	N4BP2									ENSACAG00000015055	PHLDB2				ENSACAG00000014282	ABCA1†1				ENSACAG00000015286	NUBPL
		ENSACAG00000028718	KCNQ1				ENSACAG00000005842	GYG2				ENSACAG00000011756	CLEC2D†2									ENSACAG00000038911	TENM4†2				ENSACAG00000014433	TMEM132C				ENSACAG00000015389	FRMD4B
		ENSACAG00000028736					ENSACAG00000005887	ASB5				ENSACAG00000011843	SENP7									ENSACAG00000040662					ENSACAG00000015391	AATK				ENSACAG00000015391	AATK
		ENSACAG00000028762	PDGFB				ENSACAG00000006083	SESN1				ENSACAG00000011966										ENSACAG00000044400					ENSACAG00000015955	CDKN2D				ENSACAG00000015535	RPTOR†1
		ENSACAG00000028797					ENSACAG00000006146	SKOR2				ENSACAG00000012069	MRPL1									ENSACAG00000044995	NDUFA8†1				ENSACAG00000017136	ZDHHC22				ENSACAG00000015740
		ENSACAG00000028978	KLRB1†2				ENSACAG00000006186	ANKRD10				ENSACAG00000012258	ITGA2B								downstream 5kb	ENSACAG00000003138	KCNV2				ENSACAG00000025589	DDX23				ENSACAG00000015770	SPDEF
		ENSACAG00000029507	MTCH1†1				ENSACAG00000006450	EFHD1				ENSACAG00000012304	USP18									ENSACAG00000005106	RAG1				ENSACAG00000026984	CACNB3				ENSACAG00000015868	UNC5B
		ENSACAG00000029515					ENSACAG00000006645	FGL1				ENSACAG00000012316	FRK									ENSACAG00000009146	GNAI2†1				ENSACAG00000035770					ENSACAG00000015978	FHDC1
		ENSACAG00000031958					ENSACAG00000006664	SEC22C				ENSACAG00000012517	NR1H2									ENSACAG00000012540	BBS7				ENSACAG00000037544	CXCL13				ENSACAG00000016234	SULF2
		ENSACAG00000035138	EIF2B1				ENSACAG00000006887	LRRC46				ENSACAG00000012579	AGR3									ENSACAG00000014205	OTOGL				ENSACAG00000039479					ENSACAG00000016236	CDH4
		ENSACAG00000036871	TUBB4B†1				ENSACAG00000006924	NAP1L1				ENSACAG00000012627	C18orf25									ENSACAG00000015055	PHLDB2				ENSACAG00000039840	MPST				ENSACAG00000016244
		ENSACAG00000037308	MATN2†1				ENSACAG00000006975	SCHIP1				ENSACAG00000013013	PLEKHM1†1									ENSACAG00000038911	TENM4†2				ENSACAG00000044183					ENSACAG00000016426	GXYLT1
		ENSACAG00000037361					ENSACAG00000007079	TBKBP1				ENSACAG00000013225	IKBIP									ENSACAG00000040662										ENSACAG00000016489	FMNL1†1
		ENSACAG00000037601					ENSACAG00000007128	SOAT2†2				ENSACAG00000013247	LIN7B									ENSACAG00000044400										ENSACAG00000016622	GRIA2
		ENSACAG00000037981	ASIP				ENSACAG00000007254					ENSACAG00000013350	LAMB2									ENSACAG00000044995	NDUFA8†1									ENSACAG00000016677	MAPK9†1
		ENSACAG00000038268	NXNL2				ENSACAG00000007257	TAB3				ENSACAG00000013466	MYLK3																			ENSACAG00000016938	DNAJC7
		ENSACAG00000038631					ENSACAG00000007259	MYO1A†1				ENSACAG00000013539	PFDN1																			ENSACAG00000016940	HIPK2
		ENSACAG00000039405	TOMM22				ENSACAG00000007466	CLRN3				ENSACAG00000013775	ITFG1																			ENSACAG00000017053	IFT43†1
		ENSACAG00000040754	C1orf112†1				ENSACAG00000007520	TM4SF4				ENSACAG00000013906	Sult3a1, Sult3a2†3																			ENSACAG00000017073	EXOC4
		ENSACAG00000040955	CMBL†2				ENSACAG00000008137	RNF157				ENSACAG00000014073	SNRPF																			ENSACAG00000017293	TACC2†1
		ENSACAG00000041514	FBXL6†2				ENSACAG00000008192	RPL10†2				ENSACAG00000014101	ANKRD49																			ENSACAG00000017320	SOX5
		ENSACAG00000041669	TIMP1†2				ENSACAG00000008423	THNSL2				ENSACAG00000014147	CA13																			ENSACAG00000017514	PDE3A
		ENSACAG00000041727	HBEGF				ENSACAG00000008512	CRELD1				ENSACAG00000014308	GADL1																			ENSACAG00000017567	COX10
		ENSACAG00000041788					ENSACAG00000008581	PRTFDC1				ENSACAG00000014320	ASMT†1																			ENSACAG00000017612	POU6F2
		ENSACAG00000041810	TAFA5				ENSACAG00000008733	TBATA				ENSACAG00000014443	SBSPON																			ENSACAG00000017699	ADAMTSL1†1
		ENSACAG00000042040	TMEM247†2				ENSACAG00000009290					ENSACAG00000014447	PUS7†1																			ENSACAG00000017716	STX8
		ENSACAG00000042132	TRIM41†1				ENSACAG00000009455	NCOA6				ENSACAG00000014461	TSPAN18																			ENSACAG00000017738	CNTLN
		ENSACAG00000042437					ENSACAG00000009479	C12orf4				ENSACAG00000014646																				ENSACAG00000017929	ST7L
		ENSACAG00000042978	BORCS7				ENSACAG00000009635	SPAG16†1				ENSACAG00000014782	CNOT10																			ENSACAG00000017947	LRIG2
		ENSACAG00000043266	ARL 3.00				ENSACAG00000009769	PARP14†2				ENSACAG00000014882	TRIM71†1																			ENSACAG00000018006	CTIF
		ENSACAG00000043299	CLEC2B, KLRG2, CLEC12B, KLRC2, KLRC3, CLEC1B, OLR1, CLEC1A, KLRC1, KLRD1, KLRC4, CLEC2A, KLRF2†2				ENSACAG00000009859	OXSR1				ENSACAG00000015087	CDH11																			ENSACAG00000023932
		ENSACAG00000043482					ENSACAG00000010068	SMPD3				ENSACAG00000015272	ITFG2																			ENSACAG00000024709	DNAH11
		ENSACAG00000043562	GALR2				ENSACAG00000010172	PRKG2				ENSACAG00000015348	SERPINC1																			ENSACAG00000025449	ECHS1†1
		ENSACAG00000043925					ENSACAG00000010527	SLC19A2				ENSACAG00000015352	PDGFRB																			ENSACAG00000026860	NKAIN4
	5′-UTR	ENSACAG00000000212	CUL4A				ENSACAG00000010543	KY†2				ENSACAG00000015452	GZMA†1																			ENSACAG00000027125	PRRT3
		ENSACAG00000000667	BICRAL				ENSACAG00000010941	SLC22A16				ENSACAG00000015750																				ENSACAG00000028340	RAP1A†1
		ENSACAG00000000883	OSGIN1†1				ENSACAG00000011199					ENSACAG00000015829	SHISAL1																			ENSACAG00000028603	CHCHD3
		ENSACAG00000001549	NPFFR1				ENSACAG00000011208	CFB†2				ENSACAG00000015841	KCNIP1																			ENSACAG00000028908	CDH23
		ENSACAG00000002252	PAX6				ENSACAG00000011666	FCHSD1				ENSACAG00000015996	SLC29A3																			ENSACAG00000029293
		ENSACAG00000002466	ANO6				ENSACAG00000011738	IL17RB				ENSACAG00000016035	GNAI1																			ENSACAG00000029348	NAALADL2
		ENSACAG00000002605					ENSACAG00000011756	CLEC2D†2				ENSACAG00000016039	LTO1																			ENSACAG00000029596	DPH6
		ENSACAG00000002700	PRIMPOL				ENSACAG00000012258	ITGA2B				ENSACAG00000016551	NUP37																			ENSACAG00000034152
		ENSACAG00000002734	PRSS23				ENSACAG00000012304	USP18				ENSACAG00000016636	MTX3																			ENSACAG00000036007	LMO4
		ENSACAG00000002855	CTNND2				ENSACAG00000012354	NOTCH2NLA, NOTCH2NLC, NOTCH2NLB, NOTCH2NLR†2				ENSACAG00000016805	CYP7B1																			ENSACAG00000036415	UBAC2
		ENSACAG00000002970	MTR				ENSACAG00000012426	TUBA8B†1				ENSACAG00000017226																				ENSACAG00000036940
		ENSACAG00000003124	SLC30A7				ENSACAG00000012485	RNF113B†1				ENSACAG00000017792	CER1																			ENSACAG00000038572
		ENSACAG00000003292	MRPS22				ENSACAG00000012517	NR1H2				ENSACAG00000017953																				ENSACAG00000038844
		ENSACAG00000003604	RANBP9†1				ENSACAG00000012579	AGR3				ENSACAG00000017957	KCNH4																			ENSACAG00000039241	DLG2†2
		ENSACAG00000003703	BCKDHA				ENSACAG00000012762	PRXL2C				ENSACAG00000017998	RPL17†1																			ENSACAG00000040175
		ENSACAG00000003933	TTC29				ENSACAG00000012806	TTC8				ENSACAG00000021016	AVPR2																			ENSACAG00000040483	FGF3
		ENSACAG00000004151	CLASRP				ENSACAG00000013194	RAF1				ENSACAG00000022069	CLDN34†2																			ENSACAG00000041420	MBD1†2
		ENSACAG00000004167	AOC2, AOC3†2				ENSACAG00000013247	LIN7B				ENSACAG00000027052	MPL†1																			ENSACAG00000041514	FBXL6†2
		ENSACAG00000004188	XRCC1				ENSACAG00000013293	VPS35				ENSACAG00000028595																			upstream 5kb	ENSACAG00000001949	EDAR
		ENSACAG00000004431	PINLYP, LYPD8†2				ENSACAG00000013391	SLC4A9				ENSACAG00000028652	FBXL8†1																			ENSACAG00000002118
		ENSACAG00000004522	KCNN4†2				ENSACAG00000013442	TBL1XR1				ENSACAG00000028692																				ENSACAG00000006975	SCHIP1
		ENSACAG00000004563	LCA5				ENSACAG00000013466	MYLK3				ENSACAG00000028767	DNMT3L																			ENSACAG00000007430	AP3B1
		ENSACAG00000005030	FILIP1				ENSACAG00000013638	RAB4B				ENSACAG00000028890	SERGEF																			ENSACAG00000007497	MYH7B†1
		ENSACAG00000005176	SLC24A3				ENSACAG00000013850	SESN3				ENSACAG00000028902	PINLYP, LYPD8†2																			ENSACAG00000007590	LRRC55
		ENSACAG00000005636	PRUNE2				ENSACAG00000013906	Sult3a1, Sult3a2†3				ENSACAG00000028998																				ENSACAG00000008778	MAGOH
		ENSACAG00000006227	TBC1D25†2				ENSACAG00000014101	ANKRD49				ENSACAG00000029246	CD47																			ENSACAG00000012297	CECR2
		ENSACAG00000006562	ERFE				ENSACAG00000014147	CA13				ENSACAG00000029507	MTCH1†1																			ENSACAG00000012767	NDUFA12
		ENSACAG00000006887	LRRC46				ENSACAG00000014169	GPRC6A				ENSACAG00000029515																				ENSACAG00000013209	AOPEP†2
		ENSACAG00000006901	GABRA2				ENSACAG00000014302	LONP2				ENSACAG00000029578	TRIM39.1†1																			ENSACAG00000014380	SLC4A3†1
		ENSACAG00000007301	SLC43A3				ENSACAG00000014320	ASMT†1				ENSACAG00000029589																				ENSACAG00000015159	BCL11A†1
		ENSACAG00000007305	GRM1				ENSACAG00000014443	SBSPON				ENSACAG00000029696	Ugt2b38, Ugt2b37, Ugt2b1, Ugt2b34, Ugt2b35, Ugt2b5, Ugt2b36†3																			ENSACAG00000036791	AOPEP†2
		ENSACAG00000007498	SRCIN1				ENSACAG00000014739	MAPK8IP1				ENSACAG00000034808	RLN3																			ENSACAG00000037635
		ENSACAG00000008417	BCDIN3D				ENSACAG00000014752	RNF220†2				ENSACAG00000034980	RPL23																			ENSACAG00000038679
		ENSACAG00000008425	FAIM2				ENSACAG00000014826	SPACA1				ENSACAG00000035062	RERG†1																			ENSACAG00000039737	DLX3
		ENSACAG00000008913	RRM2B				ENSACAG00000015200	MTREX				ENSACAG00000035562	EIF4E3																			ENSACAG00000041232	GPX2
		ENSACAG00000009055	BCO1				ENSACAG00000015202	DUS4L				ENSACAG00000035788	CALHM6																			ENSACAG00000044385
		ENSACAG00000009157	MAGI2				ENSACAG00000015388	LMOD3				ENSACAG00000035940	IL4I1†1																		downstream 5kb	ENSACAG00000000600	FRMD4A
		ENSACAG00000009337	HSD17B10				ENSACAG00000015548	ALKBH7†2				ENSACAG00000036015	ST13†2																			ENSACAG00000001344	CERS6
		ENSACAG00000009739	NCAM2				ENSACAG00000015599	RBM46				ENSACAG00000036106	TUSC3																			ENSACAG00000001831	GPM6B
		ENSACAG00000010138	LRIT3				ENSACAG00000015876	RASGRP1				ENSACAG00000036435																				ENSACAG00000001920	SNAP25
		ENSACAG00000010249	SLC7A6				ENSACAG00000015893	G2E3				ENSACAG00000037601																				ENSACAG00000002347	PANX2
		ENSACAG00000010362	UNC93A†2				ENSACAG00000015939	LRRFIP1†1				ENSACAG00000037998																				ENSACAG00000002534	HPS1
		ENSACAG00000010431	UNC93A†2				ENSACAG00000015996	SLC29A3				ENSACAG00000038298	GINS1																			ENSACAG00000004818	MYOG
		ENSACAG00000010533	MSH3				ENSACAG00000016025	MIDEAS				ENSACAG00000038599																				ENSACAG00000004833	PPFIA4
		ENSACAG00000010630	KLC1†1				ENSACAG00000016039	LTO1				ENSACAG00000038602	GTF2H5																			ENSACAG00000004963	DOCK4
		ENSACAG00000010707	DPP6				ENSACAG00000016086	KCTD18				ENSACAG00000038918	LDHB†1																			ENSACAG00000005092	HMGB1†1
		ENSACAG00000010708	COQ2				ENSACAG00000016087	SS18L1				ENSACAG00000039241	DLG2†2																			ENSACAG00000006218	NGEF†1
		ENSACAG00000011448	ATAD2B				ENSACAG00000016269	RBL2				ENSACAG00000039485																				ENSACAG00000006393	ITPKB
		ENSACAG00000011695	CHDH				ENSACAG00000016552	RXFP1				ENSACAG00000040140	KCNK6																			ENSACAG00000007227	ZFX†1
		ENSACAG00000012072	PTPN13				ENSACAG00000016636	MTX3				ENSACAG00000040152																				ENSACAG00000007304	ANKRD52
		ENSACAG00000012203	FAM171A2				ENSACAG00000016714	PROX2				ENSACAG00000040754	C1orf112†1																			ENSACAG00000007661	CELF2
		ENSACAG00000012498	CCDC158				ENSACAG00000016805	CYP7B1				ENSACAG00000040881																				ENSACAG00000009733	TGIF2†1
		ENSACAG00000012698	ATP5F1A				ENSACAG00000016936	NKIRAS2				ENSACAG00000040955	CMBL†2																			ENSACAG00000010466	NCK2
		ENSACAG00000012786	KCNH6				ENSACAG00000017097	NT5C3B				ENSACAG00000041264	GPX3																			ENSACAG00000011161	TRPS1
		ENSACAG00000013038	HSDL1				ENSACAG00000017152					ENSACAG00000042040	TMEM247†2																			ENSACAG00000011248	SEPTIN9†1
		ENSACAG00000013123	SIPA1L3†2				ENSACAG00000017226					ENSACAG00000042399																				ENSACAG00000011476	CAMK2D†1
		ENSACAG00000013173	CRISPLD1				ENSACAG00000017511	PSMA2				ENSACAG00000042882	TAC1																			ENSACAG00000011796	YWHAB
		ENSACAG00000013342	TUBA4A†1				ENSACAG00000017887	P3H4				ENSACAG00000042959	ACMSD																			ENSACAG00000011914	APBB2
		ENSACAG00000013417					ENSACAG00000021016	AVPR2				ENSACAG00000043122	C21orf91																			ENSACAG00000012771	NR2C1
		ENSACAG00000013625	GPNMB				ENSACAG00000022069	CLDN34†2				ENSACAG00000043299	CLEC2B, KLRG2, CLEC12B, KLRC2, KLRC3, CLEC1B, OLR1, CLEC1A, KLRC1, KLRD1, KLRC4, CLEC2A, KLRF2†2																			ENSACAG00000012890	HABP4
		ENSACAG00000013906	Sult3a1, Sult3a2†3				ENSACAG00000022275	GPRC5D, GPRC5A†2				ENSACAG00000043677	MRPL43																			ENSACAG00000013474	PAPOLA
		ENSACAG00000014169	GPRC6A				ENSACAG00000026326	TRIM26†2				ENSACAG00000044397																				ENSACAG00000017699	ADAMTSL1†1
		ENSACAG00000014199	EXT2				ENSACAG00000027036	TTLL2†1				ENSACAG00000044839																				ENSACAG00000022492	TIAM1
		ENSACAG00000014513	TRPA1				ENSACAG00000027234					ENSACAG00000045377																				ENSACAG00000026737
		ENSACAG00000014685	TCTE1				ENSACAG00000027267	ABCB11			5′-UTR	ENSACAG00000000019	KCNH8																			ENSACAG00000035102	GPR37L1
		ENSACAG00000015043	GABRA6				ENSACAG00000027657	AVPI1				ENSACAG00000000175	RMC1																			ENSACAG00000037392	INSIG2
		ENSACAG00000015055	PHLDB2				ENSACAG00000028767	DNMT3L				ENSACAG00000000510	HSD17B12†1																			ENSACAG00000037767
		ENSACAG00000015461	ACCSL, ACCS†2				ENSACAG00000028892	TOR1AIP1				ENSACAG00000000749	PTP4A3†1																			ENSACAG00000037813	NCR3LG1†2
		ENSACAG00000015618	RGS7BP				ENSACAG00000029062	MPPED1				ENSACAG00000000851	ASB15																			ENSACAG00000038661	gosr2
		ENSACAG00000015765	MAST2				ENSACAG00000029105					ENSACAG00000001417	PKN2																			ENSACAG00000041620	IGFBP3
		ENSACAG00000015925	TXNRD1†1				ENSACAG00000029246	CD47				ENSACAG00000001592	ANKS1A																			ENSACAG00000044393	STC2
		ENSACAG00000016046	CLDN11				ENSACAG00000029273	TMEM242				ENSACAG00000001607	GEN1																			ENSACAG00000044934	LBH
		ENSACAG00000016055	FGF19				ENSACAG00000029515					ENSACAG00000001949	EDAR																			ENSACAG00000045054
		ENSACAG00000016121	MGAT4B				ENSACAG00000029578	TRIM39.1†1				ENSACAG00000001954	CTDSP1
		ENSACAG00000016480	MFSD14B†2				ENSACAG00000029627					ENSACAG00000002037	PICALM
		ENSACAG00000016604	TMEM144				ENSACAG00000029696	Ugt2b38, Ugt2b37, Ugt2b1, Ugt2b34, Ugt2b35, Ugt2b5, Ugt2b36†3				ENSACAG00000002359	TREM2†2
		ENSACAG00000016697	PEBP1†1				ENSACAG00000035056	LGALS8†2				ENSACAG00000002420	EED
		ENSACAG00000016716	AFMID				ENSACAG00000035635	PPBP†2				ENSACAG00000002504	TBC1D9
		ENSACAG00000016839	PLPPR2				ENSACAG00000036119					ENSACAG00000002735	INPP4B
		ENSACAG00000016919	ZNF385C				ENSACAG00000036536	SRD5A2				ENSACAG00000002964	PI4K2A
		ENSACAG00000016929	GUCY1B1				ENSACAG00000038147	CYB5R3				ENSACAG00000002970	MTR
		ENSACAG00000017226					ENSACAG00000038599					ENSACAG00000003124	SLC30A7
		ENSACAG00000017412	PALM2AKAP2†1				ENSACAG00000038631					ENSACAG00000003990	AGL
		ENSACAG00000017436	ALDOB				ENSACAG00000039389	MFSD6L				ENSACAG00000004376	DUSP16
		ENSACAG00000017646					ENSACAG00000039542					ENSACAG00000004655	NIFK†1
		ENSACAG00000017700	FAM184A				ENSACAG00000039555	IFITM3, IFITM1, IFITM2†2				ENSACAG00000005123	EPN3
		ENSACAG00000021042	AOAH				ENSACAG00000039648	CDKN2AIPNL				ENSACAG00000005401	RIPK4
		ENSACAG00000022360					ENSACAG00000039755	HIKESHI				ENSACAG00000005439	RALGAPA2
		ENSACAG00000024462	EMD†2				ENSACAG00000039979					ENSACAG00000005713	ZFYVE16†2
		ENSACAG00000029062	MPPED1				ENSACAG00000040140	KCNK6				ENSACAG00000006012	SDE2
		ENSACAG00000029213	KITLG				ENSACAG00000040462	CREM†2				ENSACAG00000006172
		ENSACAG00000029240	VSIG10				ENSACAG00000040856	TRAPPC3L				ENSACAG00000006728	LLGL2
		ENSACAG00000034943	MRGPRH†1				ENSACAG00000040955	CMBL†2				ENSACAG00000006880	CDC23
		ENSACAG00000037393	FGF18				ENSACAG00000041567	SRPRB†1				ENSACAG00000007095	WDR35†1
		ENSACAG00000037571	PROK1				ENSACAG00000041616	TWSG1				ENSACAG00000007119	AGXT†1
		ENSACAG00000037643	HNMT				ENSACAG00000041810	TAFA5				ENSACAG00000007193	LGR5
		ENSACAG00000037645					ENSACAG00000042399					ENSACAG00000007407	GRAP2
		ENSACAG00000038077	PCDHAC2				ENSACAG00000042411					ENSACAG00000008063	IGFBP1
		ENSACAG00000038538	CCNP				ENSACAG00000042447					ENSACAG00000008193	GAD2
		ENSACAG00000038631					ENSACAG00000042522	RAB1A				ENSACAG00000008695	G3BP2
		ENSACAG00000039561	TMEM272				ENSACAG00000042527					ENSACAG00000008760	IRAG1
		ENSACAG00000039785	ZNF713†2				ENSACAG00000043116					ENSACAG00000008896	PAICS
		ENSACAG00000042786	CTNNBIP1				ENSACAG00000043212					ENSACAG00000009173	HGSNAT†1
		ENSACAG00000043152	C16orf87				ENSACAG00000043299	CLEC2B, KLRG2, CLEC12B, KLRC2, KLRC3, CLEC1B, OLR1, CLEC1A, KLRC1, KLRD1, KLRC4, CLEC2A, KLRF2†2				ENSACAG00000009241	EPHB1
		ENSACAG00000043293	KLC1†1				ENSACAG00000044199	SMUG1				ENSACAG00000009486	TC2N
		ENSACAG00000043366	AOC3†1				ENSACAG00000044311	CDK4				ENSACAG00000009713	ZNF366
	intron	ENSACAG00000000476	MEIS2				ENSACAG00000044839					ENSACAG00000009814	DGLUCY
		ENSACAG00000000821	LPCAT1				ENSACAG00000045344	LCN15†1				ENSACAG00000009961	PLA2G15
		ENSACAG00000000907	MICU1			5′-UTR	ENSACAG00000000019	KCNH8				ENSACAG00000010173	DAB2
		ENSACAG00000000946	MAMDC2				ENSACAG00000000131	MRGPRH†1				ENSACAG00000010256	SIM1
		ENSACAG00000001391	SLC25A21				ENSACAG00000000564	P4HA1				ENSACAG00000010498	COQ3
		ENSACAG00000001407	CPNE4				ENSACAG00000001166	KLF6				ENSACAG00000010788	UNC80
		ENSACAG00000001495	KCNH1				ENSACAG00000001238	LRRC8C				ENSACAG00000011125	FILIP1L†1
		ENSACAG00000001600	KCNS3				ENSACAG00000001592	ANKS1A				ENSACAG00000011216	GNAT2
		ENSACAG00000001831	GPM6B				ENSACAG00000001705	SPAG9				ENSACAG00000011290	UBE2K
		ENSACAG00000002031	FLNB				ENSACAG00000001823	KIF23†1				ENSACAG00000011476	CAMK2D†1
		ENSACAG00000002032	FRMD3				ENSACAG00000002440	SLC39A13				ENSACAG00000012141	POLR1A†1
		ENSACAG00000002058	ABCC4				ENSACAG00000002459	DISP1				ENSACAG00000012487	BCL2L13
		ENSACAG00000002083	MEIS1				ENSACAG00000002504	TBC1D9				ENSACAG00000012549	PBX2
		ENSACAG00000002155	RASEF				ENSACAG00000002735	INPP4B				ENSACAG00000013062	ETV1
		ENSACAG00000002222	DAAM2				ENSACAG00000002788	TBCEL				ENSACAG00000013584	DNAJA2
		ENSACAG00000002715					ENSACAG00000003082	GTDC1				ENSACAG00000013625	GPNMB
		ENSACAG00000002728	DISC1				ENSACAG00000003719	CSMD3				ENSACAG00000013753	ARHGAP42
		ENSACAG00000002789	TLE4				ENSACAG00000003897	CDH26				ENSACAG00000014275	BLM†1
		ENSACAG00000002898	THRA				ENSACAG00000004188	XRCC1				ENSACAG00000014370	CHORDC1
		ENSACAG00000003023	LRBA				ENSACAG00000004759					ENSACAG00000014713	METTL25
		ENSACAG00000003027	CDKAL1†1				ENSACAG00000005052	CYP2B6†2				ENSACAG00000014823	DEUP1
		ENSACAG00000003082	GTDC1				ENSACAG00000005340	ZNF236				ENSACAG00000014925
		ENSACAG00000003208	ARHGEF12				ENSACAG00000005697	NKX2-2				ENSACAG00000015019	CRMP1
		ENSACAG00000003221	LRP1B				ENSACAG00000006818	MYO15B†2				ENSACAG00000015449	GZMA†1
		ENSACAG00000003280	CSTPP1				ENSACAG00000006939	NISCH				ENSACAG00000015550	KRIT1
		ENSACAG00000003429	HPSE2				ENSACAG00000007334	MGLL				ENSACAG00000015668
		ENSACAG00000003512	OTUD4				ENSACAG00000007416					ENSACAG00000015764	HTR4†1
		ENSACAG00000003612	NR3C2				ENSACAG00000007498	SRCIN1				ENSACAG00000016433	MAP3K14†1
		ENSACAG00000003719	CSMD3				ENSACAG00000007715	VPS8				ENSACAG00000016520	MMP2
		ENSACAG00000004231	COL6A3				ENSACAG00000007719	BCHE				ENSACAG00000017156	DIP2B
		ENSACAG00000004239	PLCH1				ENSACAG00000007784	RFTN1				ENSACAG00000017239	AHSA1
		ENSACAG00000004456	WDFY1				ENSACAG00000008171	DGKG				ENSACAG00000017448	C10orf88
		ENSACAG00000004538	CREB3L1				ENSACAG00000008338	EDEM2†1				ENSACAG00000022360
		ENSACAG00000004659	BTBD8				ENSACAG00000008438	SULT6B1†1				ENSACAG00000025384	TNF†2
		ENSACAG00000004851	PTK7				ENSACAG00000008642	IGSF3†1				ENSACAG00000027273
		ENSACAG00000004920	NEURL1				ENSACAG00000008695	G3BP2				ENSACAG00000028689
		ENSACAG00000005027					ENSACAG00000009173	HGSNAT†1				ENSACAG00000028869	LAD1
		ENSACAG00000005263	WDR33†1				ENSACAG00000009416	WDR48				ENSACAG00000029062	MPPED1
		ENSACAG00000005358	DSCAM				ENSACAG00000009677	SLC46A3				ENSACAG00000029506
		ENSACAG00000005432	GALNT7				ENSACAG00000009814	DGLUCY				ENSACAG00000029508
		ENSACAG00000005513	DPYD				ENSACAG00000010119	PRMT7				ENSACAG00000034967	BLTP1†1
		ENSACAG00000005525	PCSK5				ENSACAG00000010138	LRIT3				ENSACAG00000035141
		ENSACAG00000005532	RGS17				ENSACAG00000010328	NSMCE2				ENSACAG00000035727	TAFA3
		ENSACAG00000005586	ESRRG				ENSACAG00000010395	GNL1				ENSACAG00000037978	NSA2
		ENSACAG00000005658	USH2A				ENSACAG00000010590	PITX2†1				ENSACAG00000038268	NXNL2
		ENSACAG00000005659	CNTN4†1				ENSACAG00000011125	FILIP1L†1				ENSACAG00000038433	CAMK1
		ENSACAG00000006249	MYT1				ENSACAG00000011199					ENSACAG00000038538	CCNP
		ENSACAG00000006573	ILKAP				ENSACAG00000011290	UBE2K				ENSACAG00000042882	TAC1
		ENSACAG00000006691	KHDRBS2				ENSACAG00000011331	ABCB5†1				ENSACAG00000042914
		ENSACAG00000006930	FAT1				ENSACAG00000011817	POLR1F				ENSACAG00000045198	NDUFB1
		ENSACAG00000007030	CACNA2D2				ENSACAG00000011966					ENSACAG00000045374	ARL8B
		ENSACAG00000007305	GRM1				ENSACAG00000012290	FGD1			intron	ENSACAG00000000390	STS
		ENSACAG00000007474	CACNA1I				ENSACAG00000012507	PPFIBP1				ENSACAG00000000476	MEIS2
		ENSACAG00000007486	KIF18B				ENSACAG00000013040	C1GALT1				ENSACAG00000000539	TBL1X†1
		ENSACAG00000007557	RNF123†1				ENSACAG00000013070	ZCCHC10†1				ENSACAG00000000646	MYCBP2
		ENSACAG00000007586	STK32C				ENSACAG00000013377	DAPK1†1				ENSACAG00000000949	KLF5
		ENSACAG00000007594	ZNF385A				ENSACAG00000013584	DNAJA2				ENSACAG00000001213	EPRS1
		ENSACAG00000008221	POLA1				ENSACAG00000014032	TOMM7				ENSACAG00000001405	CHL1
		ENSACAG00000009054	DNAJC1				ENSACAG00000014168	GALNT11				ENSACAG00000001846	SH3RF3
		ENSACAG00000009072	CLYBL				ENSACAG00000014169	GPRC6A				ENSACAG00000002413	RARA
		ENSACAG00000009100	MLLT10				ENSACAG00000014279	ST3GAL3				ENSACAG00000002421
		ENSACAG00000009263	MOB2				ENSACAG00000014370	CHORDC1				ENSACAG00000002459	DISP1
		ENSACAG00000009352	TSPAN9†2				ENSACAG00000014584	SYN3				ENSACAG00000002620	NPAS3
		ENSACAG00000009421	TPPP				ENSACAG00000014747	ERI3				ENSACAG00000002664	TFEB
		ENSACAG00000009511	RIMS2				ENSACAG00000014823	DEUP1				ENSACAG00000002855	CTNND2
		ENSACAG00000009537	PDE1C				ENSACAG00000015019	CRMP1				ENSACAG00000002879	FHIP1A
		ENSACAG00000009552	BABAM2				ENSACAG00000015025	SLC38A9				ENSACAG00000002987	TPP2
		ENSACAG00000009682	MTUS2				ENSACAG00000015055	PHLDB2				ENSACAG00000003110	ARHGAP15
		ENSACAG00000009858	ZFPM2				ENSACAG00000015225	C3orf38				ENSACAG00000003221	LRP1B
		ENSACAG00000009965	TMEM65				ENSACAG00000015856	PIK3R3				ENSACAG00000003273	ORMDL3†1
		ENSACAG00000010038	ADCY2				ENSACAG00000016056	SLC7A14				ENSACAG00000003354	RUNX1T1
		ENSACAG00000010139	HEG1†1				ENSACAG00000016155	STK3				ENSACAG00000003471	TMEM9
		ENSACAG00000010381	KALRN				ENSACAG00000016635					ENSACAG00000003550	PCCA
		ENSACAG00000010454	PLCXD3				ENSACAG00000016697	PEBP1†1				ENSACAG00000003843	NYAP2
		ENSACAG00000010640	MYLK				ENSACAG00000016803	HNF4A				ENSACAG00000003851	DOCK10
		ENSACAG00000010739	CDC40				ENSACAG00000016805	CYP7B1				ENSACAG00000003925	NAV1†1
		ENSACAG00000010774	ADCY5				ENSACAG00000016839	PLPPR2				ENSACAG00000003959	SLC10A7
		ENSACAG00000011013	KIF26A				ENSACAG00000017226					ENSACAG00000004644	PTPRD
		ENSACAG00000011050	PHF20L1				ENSACAG00000017470	BLVRA				ENSACAG00000004833	PPFIA4
		ENSACAG00000011064	PDIA5				ENSACAG00000017802	ZBED9†2				ENSACAG00000004932	SH3PXD2A
		ENSACAG00000011075	CACNA1D†1				ENSACAG00000017892	PDCD10				ENSACAG00000005114	ATP1B3
		ENSACAG00000011335	CFAP20DC				ENSACAG00000024462	EMD†2				ENSACAG00000005211
		ENSACAG00000011406	GRM2				ENSACAG00000025384	TNF†2				ENSACAG00000005358	DSCAM
		ENSACAG00000011477	FSTL4†1				ENSACAG00000026737					ENSACAG00000005586	ESRRG
		ENSACAG00000011630	FAT4				ENSACAG00000027033					ENSACAG00000005710
		ENSACAG00000011694	PTPRN2				ENSACAG00000028689					ENSACAG00000005748	INPP5A
		ENSACAG00000011701	PCBP4				ENSACAG00000028692					ENSACAG00000005784	SOBP
		ENSACAG00000012214	CCNI				ENSACAG00000028718	KCNQ1				ENSACAG00000005894	ERC2
		ENSACAG00000012284	MATN4				ENSACAG00000028832					ENSACAG00000006032	CNTNAP5†1
		ENSACAG00000012742	YAP1				ENSACAG00000028978	KLRB1†2				ENSACAG00000006249	MYT1
		ENSACAG00000012934	VPS50				ENSACAG00000029062	MPPED1				ENSACAG00000006256	CNOT7
		ENSACAG00000012944	SUPT3H				ENSACAG00000029240	VSIG10				ENSACAG00000006362	TUBGCP3
		ENSACAG00000012977	STAU2				ENSACAG00000029242					ENSACAG00000007423	SVIL
		ENSACAG00000013062	ETV1				ENSACAG00000029327	MAEL†1				ENSACAG00000007586	STK32C
		ENSACAG00000013371	MMRN1				ENSACAG00000034926	CYP2J23†1				ENSACAG00000007619	TRHDE
		ENSACAG00000013418	CCSER1				ENSACAG00000035557					ENSACAG00000007784	RFTN1
		ENSACAG00000013484	DNAJB2†1				ENSACAG00000037571	PROK1				ENSACAG00000008010	NECTIN3
		ENSACAG00000013683	FOXP1				ENSACAG00000037710	SUN5†2				ENSACAG00000008206	ADGRG6
		ENSACAG00000013775	ITFG1				ENSACAG00000038268	NXNL2				ENSACAG00000008398	EIF4G2
		ENSACAG00000013827	UNC5C				ENSACAG00000038538	CCNP				ENSACAG00000008446	TOX2†1
		ENSACAG00000014355	PCDH1†1				ENSACAG00000038631					ENSACAG00000008581	PRTFDC1
		ENSACAG00000014461	TSPAN18				ENSACAG00000041805					ENSACAG00000008655	KIAA1217
		ENSACAG00000014580	SLC25A13				ENSACAG00000042527					ENSACAG00000008810	PKDCC†1
		ENSACAG00000014584	SYN3				ENSACAG00000043152	C16orf87				ENSACAG00000008958	ALK
		ENSACAG00000014731	TMTC2				ENSACAG00000044506	CD44†1				ENSACAG00000008993	TRPM3
		ENSACAG00000014747	ERI3			intron	ENSACAG00000000153	PHTF1				ENSACAG00000009181	BMPER
		ENSACAG00000014783	PIK3CG				ENSACAG00000000545	THSD7B				ENSACAG00000009537	PDE1C
		ENSACAG00000014911	PDZRN3				ENSACAG00000000790	TNS1†1				ENSACAG00000010080	ASCC3
		ENSACAG00000014917	SPATA17				ENSACAG00000000828	WWC3				ENSACAG00000010299	VGLL4
		ENSACAG00000014945	GPATCH2				ENSACAG00000000872	EPHA3				ENSACAG00000010310	EMC2
		ENSACAG00000014957	LRRC56				ENSACAG00000000965	TASP1†1				ENSACAG00000010328	NSMCE2
		ENSACAG00000015255	BAHCC1†2				ENSACAG00000001384	TGFBR3				ENSACAG00000010500	USP25
		ENSACAG00000015300	SLC38A10				ENSACAG00000001391	SLC25A21				ENSACAG00000011075	CACNA1D†1
		ENSACAG00000015383	PTCH2†1				ENSACAG00000001686	NKAIN2				ENSACAG00000011087
		ENSACAG00000015607	SNAI1†1				ENSACAG00000001739					ENSACAG00000011296	EMB
		ENSACAG00000015620	MECOM				ENSACAG00000001799	ZNF521				ENSACAG00000011304	MPDZ
		ENSACAG00000015737	PPARGC1B				ENSACAG00000001947	SCUBE3				ENSACAG00000011619	RAPGEF6
		ENSACAG00000015780	NPY7R†1				ENSACAG00000001949	EDAR				ENSACAG00000011941
		ENSACAG00000015785	CDK14				ENSACAG00000002032	FRMD3				ENSACAG00000011979	ATP2B1
		ENSACAG00000015787					ENSACAG00000002184	ELP4				ENSACAG00000012201	INTS13
		ENSACAG00000015792	FLT4†1				ENSACAG00000002262	TLE1				ENSACAG00000012406	CYFIP1
		ENSACAG00000015856	PIK3R3				ENSACAG00000002275	COLQ				ENSACAG00000012573	UBE2N
		ENSACAG00000016055	FGF19				ENSACAG00000002726	ARHGAP5				ENSACAG00000012582	ADAM11
		ENSACAG00000016117	MGAT5B†1				ENSACAG00000002735	INPP4B				ENSACAG00000012663	CACNA2D1
		ENSACAG00000016147	IP6K3				ENSACAG00000003027	CDKAL1†1				ENSACAG00000012782	SOX6
		ENSACAG00000016153	TNIK				ENSACAG00000003184	NHEJ1				ENSACAG00000012827
		ENSACAG00000016167	ABCB4				ENSACAG00000003211	RYR2				ENSACAG00000012926	IQSEC1†1
		ENSACAG00000016206	MAST4				ENSACAG00000003265	SLC26A7				ENSACAG00000013062	ETV1
		ENSACAG00000016472	ADAMTS2				ENSACAG00000003354	RUNX1T1				ENSACAG00000013194	RAF1
		ENSACAG00000016631	EYA2				ENSACAG00000003435	TSPAN2				ENSACAG00000013284	KIAA0825
		ENSACAG00000016805	CYP7B1				ENSACAG00000003514	CLSTN2				ENSACAG00000013310	MKRN2
		ENSACAG00000016958	ELAVL3				ENSACAG00000003886	RFC3†1				ENSACAG00000013426	SLC6A6
		ENSACAG00000017003					ENSACAG00000004171	DGKZ				ENSACAG00000013442	TBL1XR1
		ENSACAG00000017156	DIP2B				ENSACAG00000004254	CACNA1G				ENSACAG00000013506	PTCHD4
		ENSACAG00000017328	NRXN3				ENSACAG00000004538	CREB3L1				ENSACAG00000013535	PTPRF
		ENSACAG00000017492	HECW1				ENSACAG00000004617	CSMD1				ENSACAG00000013613	PDLIM5
		ENSACAG00000017511	PSMA2				ENSACAG00000004981	PAX7†1				ENSACAG00000013632	PTPRT†1
		ENSACAG00000017579	MYH10				ENSACAG00000004991	KLHL1				ENSACAG00000013827	UNC5C
		ENSACAG00000017860	krt36				ENSACAG00000005030	FILIP1				ENSACAG00000013961	PIK3C3
		ENSACAG00000017899	HAP1†2				ENSACAG00000005132	ARID1B				ENSACAG00000014279	ST3GAL3
		ENSACAG00000017924	CASK				ENSACAG00000005141	PRR5L				ENSACAG00000014445	MAPKBP1
		ENSACAG00000022492	TIAM1				ENSACAG00000005431	SNTG2				ENSACAG00000014469
		ENSACAG00000027516	ZFHX4				ENSACAG00000005496	PRDM1				ENSACAG00000014579	ASTN1
		ENSACAG00000027634	ITIH3†1				ENSACAG00000005586	ESRRG				ENSACAG00000014716	RNGTT
		ENSACAG00000027798	RNF220†2				ENSACAG00000005659	CNTN4†1				ENSACAG00000014747	ERI3
		ENSACAG00000028177	EEFSEC				ENSACAG00000006032	CNTNAP5†1				ENSACAG00000014752	RNF220†2
		ENSACAG00000028664	RBMS3				ENSACAG00000006534	SKAP1				ENSACAG00000014866	NCOR2
		ENSACAG00000029116	MBNL1				ENSACAG00000006918	ORC5				ENSACAG00000015055	PHLDB2
		ENSACAG00000029342	ITGB3BP†1				ENSACAG00000007423	SVIL				ENSACAG00000015081	COG5
		ENSACAG00000029596	DPH6				ENSACAG00000007649	MPP7				ENSACAG00000015402	SLC6A5
		ENSACAG00000031958					ENSACAG00000007776	USP6NL				ENSACAG00000015519	CHID1
		ENSACAG00000034152					ENSACAG00000008420	VTA1				ENSACAG00000015532	NUAK1
		ENSACAG00000034784	PDZRN4				ENSACAG00000008779	LRP8				ENSACAG00000015764	HTR4†1
		ENSACAG00000036940					ENSACAG00000008996	ELOVL7				ENSACAG00000015841	KCNIP1
		ENSACAG00000037393	FGF18				ENSACAG00000009054	DNAJC1				ENSACAG00000016117	MGAT5B†1
		ENSACAG00000038210					ENSACAG00000009141	RIN3				ENSACAG00000016162	PREX1
		ENSACAG00000038433	CAMK1				ENSACAG00000009157	MAGI2				ENSACAG00000016236	CDH4
		ENSACAG00000038787	TIMP3				ENSACAG00000009199	ERG				ENSACAG00000016418	RGS6
		ENSACAG00000041185	DMD†1				ENSACAG00000009241	EPHB1				ENSACAG00000016442	GRM3
		ENSACAG00000041810	TAFA5				ENSACAG00000009344	FLT1				ENSACAG00000016535	RBFOX2
		ENSACAG00000041828					ENSACAG00000009390	MALRD1				ENSACAG00000017412	PALM2AKAP2†1
		ENSACAG00000042115					ENSACAG00000009458	AVL9				ENSACAG00000017418	PLPPR1
		ENSACAG00000042997	QRICH2				ENSACAG00000009558	KY†1				ENSACAG00000017496	TBCD†1
		ENSACAG00000043829					ENSACAG00000009565	POU2F1				ENSACAG00000017551	SHISA6†1
		ENSACAG00000044114	PCDHGB5, PCDHGB4†2				ENSACAG00000009884	DENND2B				ENSACAG00000017612	POU6F2
		ENSACAG00000044656	DBX2				ENSACAG00000010080	ASCC3				ENSACAG00000017932	ASIC2†1
	upstream 5kb	ENSACAG00000005316	PTGR3				ENSACAG00000010139	HEG1†1				ENSACAG00000017946	SLC16A1
		ENSACAG00000012095	HDAC9†1				ENSACAG00000010381	KALRN				ENSACAG00000018002	DYM
		ENSACAG00000015261	NEURL1B†1				ENSACAG00000010567	GLRA2				ENSACAG00000021034
		ENSACAG00000016048					ENSACAG00000011035	RBM33				ENSACAG00000023811	ZEB2
		ENSACAG00000029335					ENSACAG00000011300	PGRMC2				ENSACAG00000026737
		ENSACAG00000042445	TSHZ1				ENSACAG00000011619	RAPGEF6				ENSACAG00000028076	IQCA1
		ENSACAG00000044624					ENSACAG00000011835	NUDT6				ENSACAG00000028718	KCNQ1
	downstream 5kb	ENSACAG00000000552	ATP9B				ENSACAG00000011914	APBB2				ENSACAG00000029173
		ENSACAG00000001646	SORCS2				ENSACAG00000012892	ANKS1B†2				ENSACAG00000029484	SPIB
		ENSACAG00000001831	GPM6B				ENSACAG00000013104	CNTN5				ENSACAG00000036190	RNF220†1
		ENSACAG00000001947	SCUBE3				ENSACAG00000013199	PLXNA4				ENSACAG00000037623
		ENSACAG00000002480	WT1				ENSACAG00000013254	TIE1				ENSACAG00000037715	CSRP2
		ENSACAG00000003304					ENSACAG00000013316	THSD7A				ENSACAG00000037954	2410002F23Rik†3
		ENSACAG00000003755	RTF1				ENSACAG00000013454	GRID2†1				ENSACAG00000043036	NRG2†2
		ENSACAG00000004207	HDAC5				ENSACAG00000014142	ASIC4				ENSACAG00000043958	PRIMA1
		ENSACAG00000004927	FAM168B†1				ENSACAG00000014398	FAM53B				ENSACAG00000045231
		ENSACAG00000005477	MBP				ENSACAG00000014752	RNF220†2			upstream 5kb	ENSACAG00000001442	NTNG1†1
		ENSACAG00000006624	CDC42BPA				ENSACAG00000014882	TRIM71†1				ENSACAG00000010955	HOXC4
		ENSACAG00000006803	PTPRZ1				ENSACAG00000015286	NUBPL				ENSACAG00000023015
		ENSACAG00000007327	ZFC3H1				ENSACAG00000015311	NELL1				ENSACAG00000036916
		ENSACAG00000007817	MAP3K13				ENSACAG00000015468	ABCA12				ENSACAG00000041148	MDK
		ENSACAG00000008527	CDC42EP3				ENSACAG00000015542	AFAP1L1			downstream 5kb	ENSACAG00000000482	PCDH17
		ENSACAG00000008779	LRP8				ENSACAG00000015785	CDK14				ENSACAG00000002372	SCAF11
		ENSACAG00000009097	RECK†1				ENSACAG00000015787					ENSACAG00000003185	ZBTB21
		ENSACAG00000010357	LHFPL3				ENSACAG00000015986	CTNNA1				ENSACAG00000007498	SRCIN1
		ENSACAG00000010516	CALB1				ENSACAG00000016001	CCND1				ENSACAG00000008097	SOGA3†1
		ENSACAG00000011406	GRM2				ENSACAG00000016162	PREX1				ENSACAG00000008761	E2F1
		ENSACAG00000012435	PLEKHG7				ENSACAG00000016339	LIN52				ENSACAG00000009287	RAB3C
		ENSACAG00000015487	TCP11L2				ENSACAG00000016592	GNPTAB				ENSACAG00000009963	KIF21B
		ENSACAG00000016236	CDH4				ENSACAG00000016624	KANK2				ENSACAG00000010063	INAVA
		ENSACAG00000016685	YLPM1				ENSACAG00000016734	RASGEF1C				ENSACAG00000010224	ATG7
		ENSACAG00000016733	JPH2				ENSACAG00000016841	TBXAS1†1				ENSACAG00000010501	CHIC2†1
		ENSACAG00000017472	IFITM5				ENSACAG00000017071	ESRRB				ENSACAG00000010539	ARHGDIA
		ENSACAG00000037253	LSM12				ENSACAG00000017073	EXOC4				ENSACAG00000015978	FHDC1
		ENSACAG00000038089					ENSACAG00000017360	NRXN3†1				ENSACAG00000016132	TNS4
		ENSACAG00000038186					ENSACAG00000017412	PALM2AKAP2†1				ENSACAG00000016958	ELAVL3
		ENSACAG00000040887	HOXB9				ENSACAG00000017798	NFIB				ENSACAG00000016985	KIAA1549†1
		ENSACAG00000042509	LURAP1L				ENSACAG00000017889	JUP†1				ENSACAG00000017034	ZRSR2
		ENSACAG00000043500					ENSACAG00000017924	CASK				ENSACAG00000017050	AP1S2
		ENSACAG00000043547	ODAD4†2				ENSACAG00000023160	SGCA				ENSACAG00000017902	NDP†1
							ENSACAG00000023742	CDK12				ENSACAG00000020988	SMIM11
							ENSACAG00000023996	TOM1				ENSACAG00000028965	MARC1†1
							ENSACAG00000026925	PRR5
							ENSACAG00000027779	PPM1L†1
							ENSACAG00000028603	CHCHD3
							ENSACAG00000028718	KCNQ1
							ENSACAG00000029342	ITGB3BP†1
							ENSACAG00000037877
							ENSACAG00000037956	RHOJ
							ENSACAG00000040064	CACNG2
							ENSACAG00000041810	TAFA5
							ENSACAG00000042997	QRICH2
							ENSACAG00000043685	DAG1
						upstream 5kb	ENSACAG00000000044	RPS13
							ENSACAG00000005951	DUSP5
							ENSACAG00000006007	EEF1A2
							ENSACAG00000006147	Trim80†3
							ENSACAG00000007815	MIB1
							ENSACAG00000013501	MTA1
							ENSACAG00000015391	AATK
							ENSACAG00000017463	LANCL2
							ENSACAG00000035359
						downstream 5kb	ENSACAG00000000045	PIK3C2A
							ENSACAG00000001105	KCNK1
							ENSACAG00000001562	ANKRD40
							ENSACAG00000002385	CFL2
							ENSACAG00000003141	CRTAC1
							ENSACAG00000003751	PGAP3
							ENSACAG00000003800	PNMT
							ENSACAG00000005394	ZNF346
							ENSACAG00000006571	CADPS2
							ENSACAG00000007432	RAB21
							ENSACAG00000007661	CELF2
							ENSACAG00000009238	SLC20A2†1
							ENSACAG00000009586	PPP4R3A
							ENSACAG00000009700	MRPL23†1
							ENSACAG00000009799	ZNF830†2
							ENSACAG00000012345
							ENSACAG00000012364	HCFC1
							ENSACAG00000012681	RPS6KA3
							ENSACAG00000012731	PCSK1
							ENSACAG00000014080	NTN4
							ENSACAG00000014950	ABHD5
							ENSACAG00000015205	ANO5
							ENSACAG00000015402	SLC6A5
							ENSACAG00000016208	CSF2RB
							ENSACAG00000018007	ZBTB7C
							ENSACAG00000018008	SMAD2
							ENSACAG00000023951	ZNF407†1
							ENSACAG00000038745	TEX33
							ENSACAG00000041381
							ENSACAG00000044209

## Sheet: TABLE S3
TABLE S3. Significantly enriched gene ontology (GO) terms for genes with ARs for each lineage. In each lineage, enrichment of GO terms for the genes set with ARs in CDS, 3′-UTR, and 5′-UTR and with ARs overlapping all-branch CEs in the intron and intergenic regions was detected. “Unclassified” category enrichment was excluded. CE, conserved element; AR, accelerated region; CDS, protein coding seq…
A. allogus
GO biological process complete	Ref. num	Anal. Num	expected	over/under	fold Enrichment	raw P-value	FDR
animal organ morphogenesis (GO:0009887)	387	38	14.87	+	2.55	6.2e-07	0.00189
tissue development (GO:0009888)	665	48	25.56	+	1.88	6.67e-05	0.0428
anatomical structure morphogenesis (GO:0009653)	957	67	36.78	+	1.82	5.38e-06	0.00547
animal organ development (GO:0048513)	1082	75	41.59	+	1.8	2.49e-06	0.00276
regulation of developmental process (GO:0050793)	981	64	37.71	+	1.7	6.85e-05	0.0418
system development (GO:0048731)	1468	94	56.42	+	1.67	2.4e-06	0.00325
multicellular organism development (GO:0007275)	1598	102	61.42	+	1.66	1.05e-06	0.00214
anatomical structure development (GO:0048856)	2126	128	81.72	+	1.57	7.09e-07	0.00173
developmental process (GO:0032502)	2320	135	89.17	+	1.51	1.8e-06	0.00313
multicellular organismal process (GO:0032501)	2536	142	97.48	+	1.46	7.19e-06	0.00674
cellular component organization (GO:0016043)	2987	161	114.81	+	1.4	1.07e-05	0.00932
cellular component organization or biogenesis (GO:0071840)	3119	166	119.88	+	1.38	1.51e-05	0.0115
organic substance metabolic process (GO:0071704)	5308	259	204.02	+	1.27	1.38e-05	0.0112
biological_process (GO:0008150)	12129	591	466.2	+	1.27	1.71e-24	2.09e-20
metabolic process (GO:0008152)	5554	267	213.48	+	1.25	2.61e-05	0.0187
regulation of biological process (GO:0050789)	6552	314	251.84	+	1.25	2.46e-06	0.003
biological regulation (GO:0065007)	6864	327	263.83	+	1.24	2.08e-06	0.00318
cellular process (GO:0009987)	9372	446	360.23	+	1.24	2.48e-10	1.01e-06
regulation of cellular process (GO:0050794)	6082	288	233.77	+	1.23	3.37e-05	0.0228
A. homolechis
GO biological process complete	Ref. num	Anal. Num	expected	over/under	fold Enrichment	raw P-value	FDR
protein kinase B signaling (GO:0043491)	18	7	0.74	+	9.5	3.65e-05	0.0111
regulation of dendrite morphogenesis (GO:0048814)	24	7	0.98	+	7.13	0.000162	0.0354
epoxygenase P450 pathway (GO:0019373)	34	9	1.39	+	6.47	3.62e-05	0.0113
regulation of dendrite development (GO:0050773)	39	9	1.6	+	5.64	9.04e-05	0.0212
phosphatidylinositol biosynthetic process (GO:0006661)	78	12	3.19	+	3.76	0.000205	0.0404
anatomical structure formation involved in morphogenesis (GO:0048646)	352	33	14.4	+	2.29	2.76e-05	0.0091
circulatory system development (GO:0072359)	383	35	15.67	+	2.23	3.06e-05	0.00983
cell migration (GO:0016477)	352	32	14.4	+	2.22	8.18e-05	0.0195
phosphorylation (GO:0016310)	639	57	26.15	+	2.18	1.53e-07	0.000104
cell motility (GO:0048870)	424	37	17.35	+	2.13	4.47e-05	0.0127
tube development (GO:0035295)	344	30	14.08	+	2.13	0.000223	0.0425
regulation of anatomical structure morphogenesis (GO:0022603)	357	31	14.61	+	2.12	0.00018	0.0365
protein phosphorylation (GO:0006468)	531	46	21.73	+	2.12	5.72e-06	0.00211
regulation of cellular component biogenesis (GO:0044087)	425	35	17.39	+	2.01	0.000214	0.0414
positive regulation of developmental process (GO:0051094)	485	39	19.85	+	1.97	0.000139	0.0308
intracellular signal transduction (GO:0035556)	830	65	33.96	+	1.91	2.24e-06	0.000883
anatomical structure morphogenesis (GO:0009653)	957	72	39.16	+	1.84	2.02e-06	0.00082
regulation of developmental process (GO:0050793)	981	73	40.14	+	1.82	2.63e-06	0.001
phosphate-containing compound metabolic process (GO:0006796)	1232	88	50.41	+	1.75	1.02e-06	0.000463
regulation of catalytic activity (GO:0050790)	778	55	31.84	+	1.73	0.000167	0.035
cell surface receptor signaling pathway (GO:0007166)	920	65	37.65	+	1.73	4.58e-05	0.0124
phosphorus metabolic process (GO:0006793)	1249	88	51.11	+	1.72	1.74e-06	0.000731
regulation of biological quality (GO:0065008)	1367	96	55.94	+	1.72	5.62e-07	0.000311
cell development (GO:0048468)	976	68	39.94	+	1.7	3.84e-05	0.0114
cellular developmental process (GO:0048869)	1484	102	60.73	+	1.68	6.96e-07	0.000353
cell differentiation (GO:0030154)	1475	101	60.36	+	1.67	9.23e-07	0.000433
macromolecule modification (GO:0043412)	1897	129	77.63	+	1.66	2.97e-08	3.02e-05
protein modification process (GO:0036211)	1758	119	71.94	+	1.65	1.26e-07	9.01e-05
regulation of molecular function (GO:0065009)	1072	72	43.87	+	1.64	7.84e-05	0.0191
animal organ development (GO:0048513)	1082	71	44.28	+	1.6	0.000163	0.0348
system development (GO:0048731)	1468	96	60.07	+	1.6	1.23e-05	0.00441
anatomical structure development (GO:0048856)	2126	137	87	+	1.57	1.88e-07	0.00012
multicellular organism development (GO:0007275)	1598	102	65.39	+	1.56	1.46e-05	0.00509
developmental process (GO:0032502)	2320	146	94.93	+	1.54	2.84e-07	0.000173
protein metabolic process (GO:0019538)	2703	167	110.61	+	1.51	9.35e-08	7.12e-05
cell communication (GO:0007154)	2660	162	108.85	+	1.49	3.31e-07	0.000192
regulation of response to stimulus (GO:0048583)	1669	100	68.3	+	1.46	0.000189	0.0377
cellular response to stimulus (GO:0051716)	3261	194	133.44	+	1.45	7.25e-08	6.32e-05
cellular component organization (GO:0016043)	2987	176	122.23	+	1.44	8.44e-07	0.000412
response to stimulus (GO:0050896)	3852	226	157.62	+	1.43	9.52e-09	1.16e-05
cellular metabolic process (GO:0044237)	3790	222	155.09	+	1.43	1.71e-08	1.9e-05
negative regulation of cellular process (GO:0048523)	2017	118	82.54	+	1.43	0.000118	0.0272
cellular component organization or biogenesis (GO:0071840)	3119	181	127.63	+	1.42	1.31e-06	0.000569
primary metabolic process (GO:0044238)	5018	291	205.34	+	1.42	4.42e-11	1.35e-07
signaling (GO:0023052)	2574	149	105.33	+	1.41	1.94e-05	0.00658
organonitrogen compound metabolic process (GO:1901564)	3336	193	136.51	+	1.41	5.72e-07	0.000303
negative regulation of biological process (GO:0048519)	2307	133	94.4	+	1.41	7.26e-05	0.0181
signal transduction (GO:0007165)	2417	139	98.9	+	1.41	6.26e-05	0.0162
multicellular organismal process (GO:0032501)	2536	145	103.77	+	1.4	4.5e-05	0.0125
macromolecule metabolic process (GO:0043170)	4034	230	165.07	+	1.39	7.58e-08	6.16e-05
organic substance metabolic process (GO:0071704)	5308	301	217.2	+	1.39	1.65e-10	3.35e-07
establishment of localization (GO:0051234)	2436	138	99.68	+	1.38	0.00013	0.0294
localization (GO:0051179)	2739	155	112.08	+	1.38	3.95e-05	0.0115
positive regulation of cellular process (GO:0048522)	2599	147	106.35	+	1.38	6.71e-05	0.017
metabolic process (GO:0008152)	5554	314	227.27	+	1.38	7.24e-11	1.77e-07
cellular process (GO:0009987)	9372	525	383.5	+	1.37	2.18e-24	8.87e-21
nitrogen compound metabolic process (GO:0006807)	4540	254	185.78	+	1.37	5.88e-08	5.52e-05
positive regulation of biological process (GO:0048518)	2916	162	119.32	+	1.36	6.18e-05	0.0164
regulation of cellular metabolic process (GO:0031323)	2911	159	119.12	+	1.33	0.000173	0.0358
biological_process (GO:0008150)	12129	656	496.32	+	1.32	4.05e-38	2.47e-34
regulation of cellular process (GO:0050794)	6082	328	248.87	+	1.32	5.12e-09	7.81e-06
biological regulation (GO:0065007)	6864	369	280.87	+	1.31	1.79e-10	3.11e-07
regulation of biological process (GO:0050789)	6552	347	268.11	+	1.29	9.41e-09	1.28e-05
A. sagrei
GO biological process complete	Ref. num	Anal. Num	expected	over/under	fold Enrichment	raw P-value	FDR
axon guidance (GO:0007411)	132	17	4.96	+	3.43	2.9e-05	0.0126
neuron projection guidance (GO:0097485)	132	17	4.96	+	3.43	2.9e-05	0.0122
homophilic cell adhesion via plasma membrane adhesion molecules (GO:0007156)	113	14	4.25	+	3.3	0.000208	0.0422
cell–cell adhesion via plasma-membrane adhesion molecules (GO:0098742)	141	16	5.3	+	3.02	0.00019	0.0406
cell morphogenesis involved in neuron differentiation (GO:0048667)	225	23	8.45	+	2.72	3.74e-05	0.0143
axonogenesis (GO:0007409)	190	19	7.14	+	2.66	0.000224	0.0448
neuron projection morphogenesis (GO:0048812)	250	25	9.39	+	2.66	2.44e-05	0.0119
plasma membrane bounded cell projection morphogenesis (GO:0120039)	251	25	9.43	+	2.65	2.6e-05	0.0122
cell projection morphogenesis (GO:0048858)	252	25	9.47	+	2.64	2.76e-05	0.0125
chemotaxis (GO:0006935)	216	21	8.12	+	2.59	0.000153	0.0367
cell part morphogenesis (GO:0032990)	259	25	9.73	+	2.57	6.78e-05	0.0218
locomotion (GO:0040011)	228	22	8.57	+	2.57	0.000119	0.0309
taxis (GO:0042330)	218	21	8.19	+	2.56	0.000172	0.0382
cell morphogenesis involved in differentiation (GO:0000904)	251	24	9.43	+	2.54	0.000104	0.0289
embryo development (GO:0009790)	329	30	12.36	+	2.43	2.17e-05	0.0115
cellular component morphogenesis (GO:0032989)	310	27	11.65	+	2.32	0.000155	0.0364
cell morphogenesis (GO:0000902)	337	28	12.66	+	2.21	0.000184	0.0401
neuron projection development (GO:0031175)	340	28	12.77	+	2.19	0.000206	0.0426
protein modification by small protein conjugation (GO:0032446)	413	34	15.52	+	2.19	5.01e-05	0.018
animal organ morphogenesis (GO:0009887)	387	31	14.54	+	2.13	0.000164	0.037
cell adhesion (GO:0007155)	438	35	16.46	+	2.13	8.03e-05	0.0245
neuron development (GO:0048666)	412	32	15.48	+	2.07	0.000247	0.0485
anatomical structure morphogenesis (GO:0009653)	957	72	35.96	+	2	7.2e-08	0.000125
protein modification by small protein conjugation or removal (GO:0070647)	522	38	19.61	+	1.94	0.000204	0.0429
response to external stimulus (GO:0009605)	807	55	30.32	+	1.81	5.01e-05	0.0185
regulation of intracellular signal transduction (GO:1902531)	705	48	26.49	+	1.81	0.000139	0.0346
animal organ development (GO:0048513)	1082	71	40.65	+	1.75	1.36e-05	0.0079
positive regulation of response to stimulus (GO:0048584)	848	55	31.86	+	1.73	0.000163	0.0374
multicellular organism development (GO:0007275)	1598	103	60.04	+	1.72	1.88e-07	0.000286
system development (GO:0048731)	1468	94	55.16	+	1.7	8.98e-07	0.000913
cell development (GO:0048468)	976	62	36.67	+	1.69	0.000108	0.0285
regulation of response to stimulus (GO:0048583)	1669	106	62.71	+	1.69	2.28e-07	0.00031
regulation of biological quality (GO:0065008)	1367	86	51.36	+	1.67	5.26e-06	0.00357
regulation of signaling (GO:0023051)	1507	94	56.62	+	1.66	2.51e-06	0.00204
regulation of signal transduction (GO:0009966)	1305	81	49.03	+	1.65	1.83e-05	0.0102
regulation of cell communication (GO:0010646)	1502	92	56.43	+	1.63	6.7e-06	0.00408
anatomical structure development (GO:0048856)	2126	126	79.88	+	1.58	5.34e-07	0.000651
cell differentiation (GO:0030154)	1475	87	55.42	+	1.57	5.16e-05	0.018
cellular developmental process (GO:0048869)	1484	87	55.76	+	1.56	7.19e-05	0.0225
developmental process (GO:0032502)	2320	133	87.17	+	1.53	1.38e-06	0.00129
multicellular organismal process (GO:0032501)	2536	144	95.28	+	1.51	8.17e-07	0.000906
protein modification process (GO:0036211)	1758	99	66.05	+	1.5	8.25e-05	0.0245
macromolecule modification (GO:0043412)	1897	106	71.28	+	1.49	6.35e-05	0.0209
cell communication (GO:0007154)	2660	142	99.94	+	1.42	2.35e-05	0.0119
protein metabolic process (GO:0019538)	2703	143	101.56	+	1.41	3.38e-05	0.0133
signaling (GO:0023052)	2574	134	96.71	+	1.39	0.000124	0.0315
cellular component organization (GO:0016043)	2987	154	112.23	+	1.37	5.51e-05	0.0186
organonitrogen compound metabolic process (GO:1901564)	3336	170	125.34	+	1.36	3.19e-05	0.013
response to stimulus (GO:0050896)	3852	196	144.73	+	1.35	6.41e-06	0.00412
cellular component organization or biogenesis (GO:0071840)	3119	158	117.19	+	1.35	9.26e-05	0.0269
regulation of cellular process (GO:0050794)	6082	306	228.52	+	1.34	2.4e-09	5.85e-06
cellular response to stimulus (GO:0051716)	3261	163	122.53	+	1.33	0.000148	0.0362
biological regulation (GO:0065007)	6864	342	257.9	+	1.33	1.93e-10	5.87e-07
regulation of biological process (GO:0050789)	6552	324	246.18	+	1.32	2.82e-09	5.74e-06
primary metabolic process (GO:0044238)	5018	245	188.54	+	1.3	4.23e-06	0.00303
organic substance metabolic process (GO:0071704)	5308	259	199.44	+	1.3	1.77e-06	0.00154
macromolecule metabolic process (GO:0043170)	4034	196	151.57	+	1.29	0.000106	0.0288
biological_process (GO:0008150)	12129	587	455.72	+	1.29	5.45e-28	6.65e-24
metabolic process (GO:0008152)	5554	267	208.68	+	1.28	3.64e-06	0.00277
nitrogen compound metabolic process (GO:0006807)	4540	217	170.58	+	1.27	9.63e-05	0.0273
cellular process (GO:0009987)	9372	443	352.13	+	1.26	1.11e-11	4.52e-08
A. isolepis
GO biological process complete	Ref. num	Anal. Num	expected	over/under	fold Enrichment	raw P-value	FDR
synapse organization (GO:0050808)	125	13	2.63	+	4.94	5.75e-06	0.00637
cell junction organization (GO:0034330)	220	18	4.63	+	3.89	2.38e-06	0.00415
cell morphogenesis involved in neuron differentiation (GO:0048667)	225	17	4.74	+	3.59	1.21e-05	0.0113
cell–cell adhesion (GO:0098609)	255	19	5.37	+	3.54	4.5e-06	0.00609
cell morphogenesis involved in differentiation (GO:0000904)	251	18	5.28	+	3.41	1.3e-05	0.0114
cell part morphogenesis (GO:0032990)	259	18	5.45	+	3.3	1.93e-05	0.0157
neuron projection morphogenesis (GO:0048812)	250	17	5.26	+	3.23	4.25e-05	0.0247
plasma membrane bounded cell projection morphogenesis (GO:0120039)	251	17	5.28	+	3.22	4.45e-05	0.0236
cell projection morphogenesis (GO:0048858)	252	17	5.31	+	3.2	4.66e-05	0.0237
cell morphogenesis (GO:0000902)	337	22	7.1	+	3.1	5.99e-06	0.00609
neuron projection development (GO:0031175)	340	21	7.16	+	2.93	2.13e-05	0.0153
neuron development (GO:0048666)	412	25	8.67	+	2.88	4.71e-06	0.00575
cell adhesion (GO:0007155)	438	26	9.22	+	2.82	4.41e-06	0.00673
neuron differentiation (GO:0030182)	513	26	10.8	+	2.41	6.97e-05	0.0304
plasma membrane bounded cell projection organization (GO:0120036)	594	28	12.51	+	2.24	0.000128	0.0434
nervous system development (GO:0007399)	900	38	18.95	+	2.01	7.65e-05	0.0311
anatomical structure morphogenesis (GO:0009653)	957	40	20.15	+	1.99	7.52e-05	0.0316
cell development (GO:0048468)	976	40	20.55	+	1.95	9.03e-05	0.0334
anatomical structure development (GO:0048856)	2126	81	44.76	+	1.81	2.39e-07	0.000729
cellular developmental process (GO:0048869)	1484	56	31.24	+	1.79	3.15e-05	0.0213
system development (GO:0048731)	1468	55	30.91	+	1.78	4.41e-05	0.0244
cell differentiation (GO:0030154)	1475	55	31.05	+	1.77	4.71e-05	0.023
multicellular organism development (GO:0007275)	1598	59	33.64	+	1.75	3.84e-05	0.0234
cellular localization (GO:0051641)	1436	53	30.23	+	1.75	8.63e-05	0.0339
developmental process (GO:0032502)	2320	84	48.84	+	1.72	1.01e-06	0.00205
multicellular organismal process (GO:0032501)	2536	90	53.39	+	1.69	8.16e-07	0.00199
protein metabolic process (GO:0019538)	2703	87	56.91	+	1.53	6.51e-05	0.0294
organonitrogen compound metabolic process (GO:1901564)	3336	103	70.24	+	1.47	4.8e-05	0.0225
primary metabolic process (GO:0044238)	5018	145	105.65	+	1.37	1.97e-05	0.015
organic substance metabolic process (GO:0071704)	5308	150	111.75	+	1.34	3.6e-05	0.0231
metabolic process (GO:0008152)	5554	153	116.93	+	1.31	0.000116	0.0404
cellular process (GO:0009987)	9372	254	197.32	+	1.29	1.11e-08	4.51e-05
regulation of biological process (GO:0050789)	6552	176	137.94	+	1.28	9.16e-05	0.0329
biological regulation (GO:0065007)	6864	183	144.51	+	1.27	8.64e-05	0.0329
biological_process (GO:0008150)	12129	323	255.36	+	1.26	5.08e-14	6.2e-10
A. allisoni
GO biological process complete	Ref. num	Anal. Num	expected	over/under	fold Enrichment	raw P-value	FDR
membrane depolarization (GO:0051899)	17	5	0.4	+	12.5	0.00012	0.043
regulation of postsynapse organization (GO:0099175)	30	6	0.71	+	8.5	0.000155	0.0497
dicarboxylic acid metabolic process (GO:0043648)	50	8	1.18	+	6.8	5.13e-05	0.0216
adult behavior (GO:0030534)	54	8	1.27	+	6.29	8.36e-05	0.034
cell–cell adhesion via plasma-membrane adhesion molecules (GO:0098742)	141	17	3.32	+	5.12	1.45e-07	0.000126
synapse organization (GO:0050808)	125	15	2.94	+	5.1	8.31e-07	0.000596
homophilic cell adhesion via plasma membrane adhesion molecules (GO:0007156)	113	12	2.66	+	4.51	3.18e-05	0.0149
regulation of epithelial cell proliferation (GO:0050678)	133	13	3.13	+	4.15	3.34e-05	0.0151
cell junction organization (GO:0034330)	220	19	5.18	+	3.67	2.96e-06	0.00172
cell–cell adhesion (GO:0098609)	255	22	6	+	3.67	4.99e-07	0.000381
chemical synaptic transmission (GO:0007268)	213	16	5.01	+	3.19	8.5e-05	0.0334
anterograde trans-synaptic signaling (GO:0098916)	213	16	5.01	+	3.19	8.5e-05	0.0324
trans-synaptic signaling (GO:0099537)	220	16	5.18	+	3.09	0.000121	0.0421
cell adhesion (GO:0007155)	438	27	10.31	+	2.62	1.11e-05	0.00566
cell–cell signaling (GO:0007267)	426	26	10.03	+	2.59	1.91e-05	0.00929
generation of neurons (GO:0048699)	544	29	12.8	+	2.26	8.62e-05	0.0318
nervous system development (GO:0007399)	900	45	21.18	+	2.12	3.58e-06	0.00198
anatomical structure morphogenesis (GO:0009653)	957	47	22.52	+	2.09	3.73e-06	0.00198
intracellular signal transduction (GO:0035556)	830	40	19.54	+	2.05	3.64e-05	0.0159
animal organ development (GO:0048513)	1082	52	25.47	+	2.04	1.86e-06	0.00126
system development (GO:0048731)	1468	69	34.55	+	2	6.57e-08	6.17e-05
multicellular organism development (GO:0007275)	1598	75	37.61	+	1.99	1.71e-08	2.31e-05
anatomical structure development (GO:0048856)	2126	91	50.04	+	1.82	2.66e-08	2.95e-05
regulation of multicellular organismal process (GO:0051239)	1107	47	26.06	+	1.8	0.000149	0.0504
multicellular organismal process (GO:0032501)	2536	106	59.69	+	1.78	4.41e-09	8.95e-06
cell communication (GO:0007154)	2660	109	62.61	+	1.74	8.44e-09	1.47e-05
signaling (GO:0023052)	2574	104	60.58	+	1.72	4.2e-08	4.27e-05
developmental process (GO:0032502)	2320	93	54.61	+	1.7	4.1e-07	0.000333
signal transduction (GO:0007165)	2417	93	56.89	+	1.63	2.79e-06	0.0017
response to stimulus (GO:0050896)	3852	141	90.66	+	1.56	2.64e-08	3.23e-05
cellular response to stimulus (GO:0051716)	3261	117	76.75	+	1.52	2.41e-06	0.00155
regulation of cellular process (GO:0050794)	6082	202	143.15	+	1.41	8.93e-09	1.36e-05
regulation of biological process (GO:0050789)	6552	216	154.21	+	1.4	2.58e-09	6.29e-06
biological regulation (GO:0065007)	6864	225	161.56	+	1.39	1.08e-09	3.3e-06
cellular metabolic process (GO:0044237)	3790	123	89.21	+	1.38	0.000153	0.0505
cellular process (GO:0009987)	9372	295	220.59	+	1.34	1.33e-12	5.42e-09
biological_process (GO:0008150)	12129	373	285.48	+	1.31	1.24e-20	1.51e-16
A. porcatus
GO biological process complete	Ref. num	Anal. Num	expected	over/under	fold Enrichment	raw P-value	FDR
homophilic cell adhesion via plasma membrane adhesion molecules (GO:0007156)	113	13	2.53	+	5.15	3.94e-06	0.00601
cell–cell adhesion via plasma-membrane adhesion molecules (GO:0098742)	141	16	3.15	+	5.08	3.62e-07	0.00063
cell-substrate adhesion (GO:0031589)	108	12	2.41	+	4.97	1.28e-05	0.0156
cell–cell adhesion (GO:0098609)	255	23	5.7	+	4.04	5.29e-08	0.000129
cell adhesion (GO:0007155)	438	37	9.79	+	3.78	2.38e-11	9.68e-08
regulation of cell population proliferation (GO:0042127)	554	30	12.38	+	2.42	1.66e-05	0.0184
system development (GO:0048731)	1468	58	32.81	+	1.77	3.35e-05	0.034
response to stimulus (GO:0050896)	3852	131	86.09	+	1.52	3.48e-07	0.000708
cellular response to stimulus (GO:0051716)	3261	109	72.88	+	1.5	1.22e-05	0.0165
cellular process (GO:0009987)	9372	275	209.46	+	1.31	1.46e-10	4.45e-07
biological_process (GO:0008150)	12129	353	271.08	+	1.3	3.45e-19	4.2e-15
biological regulation (GO:0065007)	6864	195	153.41	+	1.27	3.77e-05	0.0353
A. carolinensis
GO biological process complete	Ref. num	Anal. Num	expected	over/under	fold Enrichment	raw P-value	FDR
homophilic cell adhesion via plasma membrane adhesion molecules (GO:0007156)	113	14	3.2	+	4.37	1.1e-05	0.0103
cell–cell adhesion via plasma-membrane adhesion molecules (GO:0098742)	141	15	4	+	3.75	2.8e-05	0.019
cell–cell adhesion (GO:0098609)	255	23	7.23	+	3.18	3.02e-06	0.00409
cell adhesion (GO:0007155)	438	32	12.41	+	2.58	4.39e-06	0.00536
nervous system development (GO:0007399)	900	51	25.51	+	2	5.64e-06	0.00626
animal organ development (GO:0048513)	1082	61	30.67	+	1.99	8.44e-07	0.00147
anatomical structure development (GO:0048856)	2126	112	60.25	+	1.86	2.33e-10	7.11e-07
multicellular organism development (GO:0007275)	1598	84	45.29	+	1.85	7.95e-08	0.000162
system development (GO:0048731)	1468	75	41.61	+	1.8	1.32e-06	0.00201
developmental process (GO:0032502)	2320	117	65.75	+	1.78	1.07e-09	2.62e-06
cellular developmental process (GO:0048869)	1484	71	42.06	+	1.69	2.3e-05	0.0175
cell differentiation (GO:0030154)	1475	70	41.8	+	1.67	3.23e-05	0.0207
multicellular organismal process (GO:0032501)	2536	108	71.87	+	1.5	2.16e-05	0.0176
cellular component organization (GO:0016043)	2987	125	84.66	+	1.48	8.48e-06	0.00862
cellular component organization or biogenesis (GO:0071840)	3119	127	88.4	+	1.44	2.69e-05	0.0193
cellular process (GO:0009987)	9372	349	265.62	+	1.31	4.99e-13	2.03e-09
biological_process (GO:0008150)	12129	433	343.76	+	1.26	1.8e-17	2.19e-13
biological regulation (GO:0065007)	6864	243	194.54	+	1.25	2.02e-05	0.0176

## Sheet: TABLE S4
TABLE S4. Genes accelerated commonly in lineages with similar thermal habitats. (A) Common genes that contain or are near ARs in the hot-open lineages (TC-open and A. sagrei). (B) Common genes that contain or are near ARs in cool-shaded lineages (A. isolepis and A. allogus). “✓ ” indicates that the same window of multiple alignment was accelerated in both lineages. Genes with ARs in CDS, 3′-UTR, …
(A) TrunkCrown-open & A. sagrei							(B) A. isolepis & A. allogus
No.	Gene stable ID	Gene name	Annotation		accelerated in the same region in both lineages		No.	Gene stable ID	Gene name	Annotation		accelerated in the same region in both lineages
			TC-open	A. sagrei						A. isolepis	A. allogus
1	ENSACAG00000001512	KIF4B†1	5′-UTR	CDS			1	ENSACAG00000000031	NINJ2	intron	3′-UTR
2	ENSACAG00000002979	GRIK4	CDS	CDS			2	ENSACAG00000000545	THSD7B	CDS	CDS
3	ENSACAG00000003494	IGFN1†2	CDS	CDS			3	ENSACAG00000001646	SORCS2	intron	downstream 5kb
4	ENSACAG00000004541	BRCA2	CDS	CDS			4	ENSACAG00000002058	ABCC4	CDS	intron
5	ENSACAG00000005050	CYP2B6†2	CDS	3′-UTR			5	ENSACAG00000002855	CTNND2	intron	5′-UTR
6	ENSACAG00000005234	SORCS3	intron	CDS			6	ENSACAG00000002970	MTR	CDS	CDS, 5′-UTR
7	ENSACAG00000005586	ESRRG	intron	intron			7	ENSACAG00000003006	SYNJ1	downstream 5kb	CDS
8	ENSACAG00000005713	ZFYVE16†2	3′-UTR	5′-UTR			8	ENSACAG00000003023	LRBA	CDS	intron
9	ENSACAG00000006924	NAP1L1	3′-UTR	CDS, 3′-UTR			9	ENSACAG00000003037	PLD3†1	3′-UTR	3′-UTR
10	ENSACAG00000007128	SOAT2†2	CDS	CDS			10	ENSACAG00000003319	PACRG	3′-UTR	3′-UTR
11	ENSACAG00000008958	ALK	intron	intron			11	ENSACAG00000004274	TTC7A	CDS, 3′-UTR	CDS
12	ENSACAG00000009900	ESRP2	CDS	CDS			12	ENSACAG00000004522	KCNN4†2	CDS	5′-UTR
13	ENSACAG00000010172	PRKG2	3′-UTR	3′-UTR			13	ENSACAG00000004758	LAMA5	CDS	3′-UTR
14	ENSACAG00000010191		CDS	CDS			14	ENSACAG00000004807	GRAMD1B†1	intron	CDS
15	ENSACAG00000010543	KY†2	CDS	CDS			15	ENSACAG00000004815	IMPG1	intron	CDS
16	ENSACAG00000011966		5′-UTR	CDS, 3′-UTR			16	ENSACAG00000004851	PTK7	intron	intron
17	ENSACAG00000012258	ITGA2B	3′-UTR	3′-UTR			17	ENSACAG00000005050	CYP2B6†2	3′-UTR	CDS, 3′-UTR
18	ENSACAG00000013206	CLSTN1	CDS	CDS			18	ENSACAG00000005361	MRC1†1	CDS	CDS
19	ENSACAG00000013961	PIK3C3	3′-UTR	intron			19	ENSACAG00000005456	IPCEF1†1	intron	3′-UTR
20	ENSACAG00000014009	TNXB†2	3′-UTR	CDS			20	ENSACAG00000005586	ESRRG	intron	intron
21	ENSACAG00000014147	CA13	3′-UTR	3′-UTR			21	ENSACAG00000005748	INPP5A	intron	3′-UTR
22	ENSACAG00000014447	PUS7†1	3′-UTR	3′-UTR			22	ENSACAG00000006816	OBSCN	CDS	CDS
23	ENSACAG00000015421	SNRNP35	CDS	CDS	✓		23	ENSACAG00000007052		intron	CDS
24	ENSACAG00000015829	SHISAL1	intron	3′-UTR			24	ENSACAG00000007128	SOAT2†2	CDS	CDS, 3′-UTR
25	ENSACAG00000016132	TNS4	CDS	downstream 5kb			25	ENSACAG00000007221	COL5A1†1	CDS	CDS	✓
26	ENSACAG00000016647	COPS6†2	CDS	CDS			26	ENSACAG00000007305	GRM1	downstream 5kb	5′-UTR, intron
27	ENSACAG00000017612	POU6F2	intron, downstream 5kb	intron			27	ENSACAG00000007474	CACNA1I	upstream 5kb	CDS, intron
28	ENSACAG00000017976	MYO5B†2	intron	CDS			28	ENSACAG00000007891		CDS	CDS
29	ENSACAG00000022093	VARS2†1	CDS	CDS			29	ENSACAG00000008221	POLA1	intron	intron
30	ENSACAG00000023592	MX1†1	CDS	CDS			30	ENSACAG00000008396	COLEC12	3′-UTR	3′-UTR
31	ENSACAG00000024949	PCDHGA2†2	CDS	CDS			31	ENSACAG00000008655	KIAA1217	intron	CDS
32	ENSACAG00000028692		5′-UTR	3′-UTR			32	ENSACAG00000009054	DNAJC1	intron	intron
33	ENSACAG00000028697	C3†1	CDS	CDS			33	ENSACAG00000009093	ECM2	5′-UTR	CDS
34	ENSACAG00000029173		intron	intron			34	ENSACAG00000009196	MUC6	CDS	CDS
35	ENSACAG00000034601		CDS	CDS			35	ENSACAG00000009210	ATP2B3	5′-UTR	CDS
36	ENSACAG00000034779		CDS	CDS	✓		36	ENSACAG00000009566	IQSEC2	intron	3′-UTR
37	ENSACAG00000035141		3′-UTR	CDS, 5′-UTR			37	ENSACAG00000010038	ADCY2	intron	intron
38	ENSACAG00000036486	PCDHGA2†2	CDS	CDS			38	ENSACAG00000010381	KALRN	intron	intron
39	ENSACAG00000038631		3′-UTR	CDS			39	ENSACAG00000010707	DPP6	intron	5′-UTR
40	ENSACAG00000042997	QRICH2	CDS	CDS			40	ENSACAG00000011013	KIF26A	CDS	intron
41	ENSACAG00000044114	PCDHGB5, PCDHGB4†2	CDS	CDS			41	ENSACAG00000011701	PCBP4	3′-UTR	intron
							42	ENSACAG00000011966		5′-UTR	CDS
							43	ENSACAG00000012256	TUBGCP5	CDS	CDS
							44	ENSACAG00000012498	CCDC158	CDS	5′-UTR
							45	ENSACAG00000012582	ADAM11	CDS	3′-UTR
							46	ENSACAG00000012684	SEC24B	CDS	CDS
							47	ENSACAG00000012944	SUPT3H	intron	intron
							48	ENSACAG00000013050	ARHGAP27†1	CDS	CDS
							49	ENSACAG00000013123	SIPA1L3†2	intron	5′-UTR
							50	ENSACAG00000013316	THSD7A	5′-UTR	CDS
							51	ENSACAG00000013317	PIK3CD	CDS	CDS	✓
							52	ENSACAG00000013683	FOXP1	intron	intron
							53	ENSACAG00000014009	TNXB†2	3′-UTR	CDS
							54	ENSACAG00000014195	KMT2C	CDS	CDS
							55	ENSACAG00000014199	EXT2	intron	5′-UTR
							56	ENSACAG00000014547	CTBP2	upstream 5kb	3′-UTR
							57	ENSACAG00000014584	SYN3	5′-UTR	intron
							58	ENSACAG00000014669	FAT3	intron	3′-UTR
							59	ENSACAG00000015255	BAHCC1†2	intron	intron
							60	ENSACAG00000015468	ABCA12	CDS	CDS
							61	ENSACAG00000015768		CDS	CDS
							62	ENSACAG00000015785	CDK14	intron	intron
							63	ENSACAG00000015788	HIP1R	CDS	CDS	✓
							64	ENSACAG00000016055	FGF19	3′-UTR	5′-UTR, intron
							65	ENSACAG00000016117	MGAT5B†1	5′-UTR	intron
							66	ENSACAG00000016153	TNIK	CDS	intron
							67	ENSACAG00000016236	CDH4	intron	downstream 5kb
							68	ENSACAG00000016467	FTO	CDS	CDS
							69	ENSACAG00000016631	EYA2	5′-UTR	intron
							70	ENSACAG00000016697	PEBP1†1	5′-UTR	5′-UTR
							71	ENSACAG00000016716	AFMID	5′-UTR	5′-UTR
							72	ENSACAG00000017003		CDS	CDS, intron
							73	ENSACAG00000017328	NRXN3	intron	intron
							74	ENSACAG00000017802	ZBED9†2	CDS	CDS
							75	ENSACAG00000022571	MPPED2	3′-UTR	3′-UTR
							76	ENSACAG00000024709	DNAH11	CDS	CDS
							77	ENSACAG00000025870	GLT1D1†1	CDS	CDS
							78	ENSACAG00000026832		CDS	CDS
							79	ENSACAG00000028022		CDS	CDS
							80	ENSACAG00000029240	VSIG10	5′-UTR	CDS, 5′-UTR
							81	ENSACAG00000029335		CDS	upstream 5kb
							82	ENSACAG00000029596	DPH6	intron	intron
							83	ENSACAG00000034603	PCDHGB5, PCDHGB4†2	CDS	CDS
							84	ENSACAG00000036617		CDS, 3′-UTR	CDS	✓
							85	ENSACAG00000037309		CDS	CDS
							86	ENSACAG00000038042		CDS	CDS
							87	ENSACAG00000038538	CCNP	3′-UTR	5′-UTR
							88	ENSACAG00000038631		CDS, 3′-UTR	3′-UTR, 5′-UTR	✓
							89	ENSACAG00000039335	C3†1	3′-UTR	CDS
							90	ENSACAG00000041810	TAFA5	intron	3′-UTR, intron
							91	ENSACAG00000042132	TRIM41†1	3′-UTR	3′-UTR
							92	ENSACAG00000042527		CDS, 5′-UTR	CDS	✓
							93	ENSACAG00000042997	QRICH2	CDS	CDS, intron
							94	ENSACAG00000043925		intron	3′-UTR
							95	ENSACAG00000044114	PCDHGB5, PCDHGB4†2	CDS	CDS, intron
							96	ENSACAG00000045310	RDH16†2	CDS	CDS

## Sheet: TABLE S5
TABLE S5. Summary of functions of selected genes commonly accelerated in lineages with similar habitats.
Related function	Gene name
	Trunk–crown open & A. sagrei	A. isolepis & A. allogus
DNA repair	BRCA2 (Patel et al., 1998)	-
Circadian rhythm regulation	ALK (Weiss et al., 2017)	GRM1 (Kim et al., 2023), KMC2T (Valekunja et al. 2013), and FTO (Wang et al. 2015)
Sleep	ALK (Bai and Sehgal, 2015)	GRM1 (Hong et al., 2016), CACNA1I (Ghoshal et al., 2020; Astori et al., 2011), and ATP2B3 (Tatsuki, et al., 2016)
Lipid metabolism	CYP2B6 (Hedrich, Hassan, and Wang, 2016; Heintz et al., 2022), SORCS3 (Subkhangulova et al., 2018), SOAT2 (Marshall et al., 2014; Rudel, Lee, and Cockman, 2001), and ESRRG (Kubo et al., 2009)	NINJ2 (Peng et al., 2023), MTR (Coleman et al., 2021), SOAT2 (Marshall et al., 2014; Rudel, Lee, and Cockman, 2001), ESRRG (Kubo et al., 2009), DNAJC1 (Crespo-Piazuelo, 2020), KMT2C (Lai et al., 2017), CTBP2 (Sekiya et al., 2021), ABCA12 (Goldstein and Rotter, 2012), FGF19 (Kir, Kliewer, and Mangelsdorf, 2011; Huang et al., 2023), FTO (Fawcett and Barroso, 2010), NRXN3 (Schmid et al., 2012), TAFA…
Eye tissue formation	GRIK4 (Hilgen et al., 2022), ALK (Bazigou et al., 2007), PIK3C3 (Rajala et al., 2020), and POU6F2 (Lyu and Mu., 2021)	SYNJ1 (Van Epps et al., 2004), IMPG1 (Olivier et al., 2022), SIPA1L3 (Greenlees et al., 2015), EXT2 (Lee et al., 2004), CTBP2 (Wang et al., 2015; Maxeiner et al., 2016), FGF19 (Siffroi-Fernandez et al., 2008), and CDH4 (Babb et al., 2005)
Behavioral phenotypes	GRIK4 (Catches, Xu, and Contractor, 2011), SORCS3 (Breiderhoff et al., 2013), CLSTN1 (Mori et al., 2022), and ALK (Weiss et al., 2012)	NINJ2 (Sun et al., 2022), SORCS2 (Yang et al., 2021; Olsen et al., 2021), CTNND2 (Wang et al., 2021), SYNJ1 (McIntire et al., 2012), GRM1 (Zoicas and Kornhuber, 2019), IQSEC2 (Levy et al., 2023), KALRN (Mandela et al., 2014), DPP6 (Lin et al., 2018), ADAM11 (Takahashi et al., 2006), SYN3 (Moore et al., 2021; Porton et al., 2010), CDK14 (Maheu et al., 2022), TNIK (Coba et al., 2012), FTO (Yang et …

## Sheet: REFERENCES
REFERENCES
Akashi, H. D., Saito, S., Cádiz Díaz, A., Makino, T., Tominaga, M., & Kawata, M. (2018). Comparisons of behavioural and TRPA1 heat sensitivities in three sympatric Cuban Anolis lizards. Molecular ecology, 27(9), 2234–2242. https://doi.org/10.1111/mec.14572
Astori, S., Wimmer, R. D., Prosser, H. M., Corti, C., Corsi, M., Liaudet, N., Volterra, A., Franken, P., Adelman, J. P., & Lüthi, A. (2011). The Ca(V)3.3 calcium channel is the major sleep spindle pacemaker in thalamus. Proceedings of the National Academy of Sciences of the United States of America, 108(33), 13823–13828. https://doi.org/10.1073/pnas.1105115108
Babb, S. G., Kotradi, S. M., Shah, B., Chiappini-Williamson, C., Bell, L. N., Schmeiser, G., Chen, E., Liu, Q., & Marrs, J. A. (2005). Zebrafish R-cadherin (Cdh4) controls visual system development and differentiation. Developmental dynamics : an official publication of the American Association of Anatomists, 233(3), 930–945. https://doi.org/10.1002/dvdy.20431
Bai, L., & Sehgal, A. (2015). Anaplastic Lymphoma Kinase Acts in the Drosophila Mushroom Body to Negatively Regulate Sleep. PLoS genetics, 11(11), e1005611. https://doi.org/10.1371/journal.pgen.1005611
Barbu, A., Hamad, O. A., Lind, L., Ekdahl, K. N., & Nilsson, B. (2015). The role of complement factor C3 in lipid metabolism. Molecular immunology, 67(1), 101–107. https://doi.org/10.1016/j.molimm.2015.02.027
Bazigou, E., Apitz, H., Johansson, J., Lorén, C. E., Hirst, E. M., Chen, P. L., Palmer, R. H., & Salecker, I. (2007). Anterograde Jelly belly and Alk receptor tyrosine kinase signaling mediates retinal axon targeting in Drosophila. Cell, 128(5), 961–975. https://doi.org/10.1016/j.cell.2007.02.024
Breiderhoff, T., Christiansen, G. B., Pallesen, L. T., Vaegter, C., Nykjaer, A., Holm, M. M., Glerup, S., & Willnow, T. E. (2013). Sortilin-related receptor SORCS3 is a postsynaptic modulator of synaptic depression and fear extinction. PloS one, 8(9), e75006. https://doi.org/10.1371/journal.pone.0075006
Catches, J. S., Xu, J., & Contractor, A. (2012). Genetic ablation of the GluK4 kainate receptor subunit causes anxiolytic and antidepressant-like behavior in mice. Behavioural brain research, 228(2), 406–414. https://doi.org/10.1016/j.bbr.2011.12.026
Coba, M. P., Komiyama, N. H., Nithianantharajah, J., Kopanitsa, M. V., Indersmitten, T., Skene, N. G., Tuck, E. J., Fricker, D. G., Elsegood, K. A., Stanford, L. E., Afinowi, N. O., Saksida, L. M., Bussey, T. J., O'Dell, T. J., & Grant, S. G. (2012). TNiK is required for postsynaptic and nuclear signaling pathways and cognitive function. The Journal of neuroscience : the official journal of the S…
Coleman, D. N., Alharthi, A. S., Liang, Y., Lopes, M. G., Lopreiato, V., Vailati-Riboni, M., & Loor, J. J. (2021). Multifaceted role of one-carbon metabolism on immunometabolic control and growth during pregnancy, lactation and the neonatal period in dairy cattle. Journal of animal science and biotechnology, 12(1), 27. https://doi.org/10.1186/s40104-021-00547-5
Crespo-Piazuelo, D., Criado-Mesas, L., Revilla, M., Castelló, A., Noguera, J. L., Fernández, A. I., Ballester, M., & Folch, J. M. (2020). Identification of strong candidate genes for backfat and intramuscular fatty acid composition in three crosses based on the Iberian pig. Scientific reports, 10(1), 13962. https://doi.org/10.1038/s41598-020-70894-2
Fawcett, K. A., & Barroso, I. (2010). The genetics of obesity: FTO leads the way. Trends in genetics : TIG, 26(6), 266–274. https://doi.org/10.1016/j.tig.2010.02.006
Ghoshal, A., Uygun, D. S., Yang, L., McNally, J. M., Lopez-Huerta, V. G., Arias-Garcia, M. A., Baez-Nieto, D., Allen, A., Fitzgerald, M., Choi, S., Zhang, Q., Hope, J. M., Yan, K., Mao, X., Nicholson, T. B., Imaizumi, K., Fu, Z., Feng, G., Brown, R. E., Strecker, R. E., Purcell, S. M., & Pan, J. Q. (2020). Effects of a patient-derived de novo coding alteration of CACNA1I in mice connect a schizop…
Goldstein, I., & Rotter, V. (2012). Regulation of lipid metabolism by p53 - fighting two villains with one sword. Trends in endocrinology and metabolism: TEM, 23(11), 567–575. https://doi.org/10.1016/j.tem.2012.06.007
Greenlees, R., Mihelec, M., Yousoof, S., Speidel, D., Wu, S. K., Rinkwitz, S., Prokudin, I., Perveen, R., Cheng, A., Ma, A., Nash, B., Gillespie, R., Loebel, D. A., Clayton-Smith, J., Lloyd, I. C., Grigg, J. R., Tam, P. P., Yap, A. S., Becker, T. S., Black, G. C., Semina. E., & Jamieson, R. V. (2015). Mutations in SIPA1L3 cause eye defects through disruption of cell polarity and cytoskeleton orga…
Hedrich, W. D., Hassan, H. E., & Wang, H. (2016). Insights into CYP2B6-mediated drug-drug interactions. Acta pharmaceutica Sinica. B, 6(5), 413–425. https://doi.org/10.1016/j.apsb.2016.07.016
Heintz, M. M., Eccles, J. A., Olack, E. M., Maner-Smith, K. M., Ortlund, E. A., & Baldwin, W. S. (2022). Human CYP2B6 produces oxylipins from polyunsaturated fatty acids and reduces diet-induced obesity. PloS one, 17(12), e0277053. https://doi.org/10.1371/journal.pone.0277053
Hilgen, G., Kartsaki, E., Kartysh, V., Cessac, B., & Sernagor, E. (2022). A novel approach to the functional classification of retinal ganglion cells. Open biology, 12(3), 210367. https://doi.org/10.1098/rsob.210367
Hong, J., Lee, J., Song, K., Ha, G. E., Yang, Y. R., Ma, J. S., Yamamoto, M., Shin, H. S., Suh, P. G., & Cheong, E. (2016). The thalamic mGluR1-PLCβ4 pathway is critical in sleep architecture. Molecular brain, 9(1), 100. https://doi.org/10.1186/s13041-016-0276-5
Huang, A., Maier, M. T., Vagena, E., & Xu, A. W. (2023). Modulation of foraging-like behaviors by cholesterol-FGF19 axis. Cell & bioscience, 13(1), 20. https://doi.org/10.1186/s13578-023-00955-2
Huang, S., Zheng, C., Xie, G., Song, Z., Wang, P., Bai, Y., Chen, D., Zhang, Y., Lv, P., Liang, W., She, S., Li, Q., Liu, Z., Wang, Y., Xing, G. G., & Wang, Y. (2021). FAM19A5/TAFA5, a novel neurokine, plays a crucial role in depressive-like and spatial memory-related behaviors in mice. Molecular psychiatry, 26(6), 2363–2379. https://doi.org/10.1038/s41380-020-0720-x
Kanamori, S., Cádiz, A., Díaz, L. M., Ishii, Y., Nakayama, T., & Kawata, M. (2021). Detection of genes positively selected in Cuban Anolis lizards that naturally inhabit hot and open areas and currently thrive in urban areas. Ecology and evolution, 11(4), 1719–1728. https://doi.org/10.1002/ece3.7161
Keum, S., Kim, A., Shin, J. J., Kim, J. H., Park, J., & Shin, H. S. (2018). A Missense Variant at the Nrxn3 Locus Enhances Empathy Fear in the Mouse. Neuron, 98(3), 588–601.e5. https://doi.org/10.1016/j.neuron.2018.03.041
Kim, Y. S., Lee, C. J., Kim, J. H., Kim, Y. B., Colwell, C. S., & Kim, Y. I. (2023). Activation of mGluR1 negatively modulates glutamate-induced phase shifts of the circadian pacemaker in the mouse suprachiasmatic nucleus. Neurobiology of sleep and circadian rhythms, 14, 100089. https://doi.org/10.1016/j.nbscr.2023.100089
Kir, S., Kliewer, S. A., & Mangelsdorf, D. J. (2011). Roles of FGF19 in liver metabolism. Cold Spring Harbor symposia on quantitative biology, 76, 139–144. https://doi.org/10.1101/sqb.2011.76.010710
Kubo, M., Ijichi, N., Ikeda, K., Horie-Inoue, K., Takeda, S., & Inoue, S. (2009). Modulation of adipogenesis-related gene expression by estrogen-related receptor gamma during adipocytic differentiation. Biochimica et biophysica acta, 1789(2), 71–77. https://doi.org/10.1016/j.bbagrm.2008.08.012
Lai, B., Lee, J. E., Jang, Y., Wang, L., Peng, W., & Ge, K. (2017). MLL3/MLL4 are required for CBP/p300 binding on enhancers and super-enhancer formation in brown adipogenesis. Nucleic acids research, 45(11), 6388–6403. https://doi.org/10.1093/nar/gkx234
Lee, J. S., von der Hardt, S., Rusch, M. A., Stringer, S. E., Stickney, H. L., Talbot, W. S., Geisler, R., Nüsslein-Volhard, C., Selleck, S. B., Chien, C. B., & Roehl, H. (2004). Axon sorting in the optic tract requires HSPG synthesis by ext2 (dackel) and extl3 (boxer). Neuron, 44(6), 947–960. https://doi.org/10.1016/j.neuron.2004.11.029
Levy, N. S., Borisov, V., Lache, O., & Levy, A. P. (2023). Molecular Insights into IQSEC2 Disease. International journal of molecular sciences, 24(5), 4984. https://doi.org/10.3390/ijms24054984
Lin, L., Murphy, J. G., Karlsson, R. M., Petralia, R. S., Gutzmann, J. J., Abebe, D., Wang, Y. X., Cameron, H. A., & Hoffman, D. A. (2018). DPP6 Loss Impacts Hippocampal Synaptic Development and Induces Behavioral Impairments in Recognition, Learning and Memory. Frontiers in cellular neuroscience, 12, 84. https://doi.org/10.3389/fncel.2018.00084
Losos, J. B. (2009). Lizards in an evolutionary tree: ecology and adaptive radiation of anoles. University of California Press.
Lyu, J., & Mu, X. (2021). Genetic control of retinal ganglion cell genesis. Cellular and molecular life sciences : CMLS, 78(9), 4417–4433. https://doi.org/10.1007/s00018-021-03814-w
Maheu, M. E., Sharma, S., King, G., Maddox, S. A., Wingo, A., Lori, A., Michopoulos, V., Richardson, R., & Ressler, K. J. (2022). Amygdala DCX and blood Cdk14 are implicated as cross-species indicators of individual differences in fear, extinction, and resilience to trauma exposure. Molecular psychiatry, 27(2), 956–966. https://doi.org/10.1038/s41380-021-01353-1
Mandela, P., Yan, Y., LaRese, T., Eipper, B. A., & Mains, R. E. (2014). Elimination of Kalrn expression in POMC cells reduces anxiety-like behavior and contextual fear learning. Hormones and behavior, 66(2), 430–438. https://doi.org/10.1016/j.yhbeh.2014.07.001
Marshall, S. M., Gromovsky, A. D., Kelley, K. L., Davis, M. A., Wilson, M. D., Lee, R. G., Crooke, R. M., Graham, M. J., Rudel, L. L., Brown, J. M., & Temel, R. E. (2014). Acute sterol o-acyltransferase 2 (SOAT2) knockdown rapidly mobilizes hepatic cholesterol for fecal excretion. PloS one, 9(6), e98953. https://doi.org/10.1371/journal.pone.0098953
Maxeiner, S., Luo, F., Tan, A., Schmitz, F., & Südhof, T. C. (2016). How to make a synaptic ribbon: RIBEYE deletion abolishes ribbons in retinal synapses and disrupts neurotransmitter release. The EMBO journal, 35(10), 1098–1114. https://doi.org/10.15252/embj.201592701
McIntire, L. B., Berman, D. E., Myaeng, J., Staniszewski, A., Arancio, O., Di Paolo, G., & Kim, T. W. (2012). Reduction of synaptojanin 1 ameliorates synaptic and behavioral impairments in a mouse model of Alzheimer's disease. The Journal of neuroscience : the official journal of the Society for Neuroscience, 32(44), 15271–15276. https://doi.org/10.1523/JNEUROSCI.2034-12.2012
Moore, A., Linden, J., & Jentsch, J. D. (2021). Syn3 Gene Knockout Negatively Impacts Aspects of Reversal Learning Performance. eNeuro, 8(5), ENEURO.0251-21.2021. https://doi.org/10.1523/ENEURO.0251-21.2021
Mori, K., Koebis, M., Nakao, K., Kobayashi, S., Kiyama, Y., Watanabe, M., Manabe, T., Iino, Y., & Aiba, A. (2022). Loss of calsyntenin paralogs disrupts interneuron stability and mouse behavior. Molecular brain, 15(1), 23. https://doi.org/10.1186/s13041-022-00909-8
Olivier, G., Brabet, P., Pirot, N., Broyon, M., Guillou, L., Cazevieille, C., Sar, C., Quiles, M., Sarzi, E., Pequignot, M., Andreo, E., Roubertie, A., Meunier, I., Muller, A., Kalatzis, V., & Manes, G. (2022). SPACR Encoded by IMPG1 Is Essential for Photoreceptor Survival by Interplaying between the Interphotoreceptor Matrix and the Retinal Pigment Epithelium. Genes, 13(9), 1508. https://doi.org…
Olsen, D., Wellner, N., Kaas, M., de Jong, I. E. M., Sotty, F., Didriksen, M., Glerup, S., & Nykjaer, A. (2021). Altered dopaminergic firing pattern and novelty response underlie ADHD-like behavior of SorCS2-deficient mice. Translational psychiatry, 11(1), 74. https://doi.org/10.1038/s41398-021-01199-9
Patel, K. J., Yu, V. P., Lee, H., Corcoran, A., Thistlethwaite, F. C., Evans, M. J., Colledge, W. H., Friedman, L. S., Ponder, B. A., & Venkitaraman, A. R. (1998). Involvement of Brca2 in DNA repair. Molecular cell, 1(3), 347–357. https://doi.org/10.1016/s1097-2765(00)80035-0
Peng, H., Yu, Y., Wang, P., Yao, Y., Wu, X., Zheng, Q., Wang, J., Tian, B., Wang, Y., Ke, T., Liu, M., Tu, X., Liu, H., Wang, Q. K., & Xu, C. (2023). NINJ2 deficiency inhibits preadipocyte differentiation and promotes insulin resistance through regulating insulin signaling. Obesity (Silver Spring, Md.), 31(1), 123–138. https://doi.org/10.1002/oby.23580
Porton, B., Rodriguiz, R. M., Phillips, L. E., Gilbert, J. W., 4th, Feng, J., Greengard, P., Kao, H. T., & Wetsel, W. C. (2010). Mice lacking synapsin III show abnormalities in explicit memory and conditioned fear. Genes, brain, and behavior, 9(3), 257–268. https://doi.org/10.1111/j.1601-183X.2009.00555.x
Rajala, A., He, F., Anderson, R. E., Wensel, T. G., & Rajala, R. V. S. (2020). Loss of Class III Phosphoinositide 3-Kinase Vps34 Results in Cone Degeneration. Biology, 9(11), 384. https://doi.org/10.3390/biology9110384
Recinella, L., Orlando, G., Ferrante, C., Chiavaroli, A., Brunetti, L., & Leone, S. (2020). Adipokines: New Potential Therapeutic Target for Obesity and Metabolic, Rheumatic, and Cardiovascular Diseases. Frontiers in physiology, 11, 578966. https://doi.org/10.3389/fphys.2020.578966
Rudel, L. L., Lee, R. G., & Cockman, T. L. (2001). Acyl coenzyme A: cholesterol acyltransferase types 1 and 2: structure and function in atherosclerosis. Current opinion in lipidology, 12(2), 121–127. https://doi.org/10.1097/00041433-200104000-00005
Ruibal, R. (1961). Thermal relations of five species of tropical lizards. Evolution, 15(1), 98– 111.
Schettino, L. R. (1999). The iguanid lizards of Cuba. University Press of Florida.
Schmid, P. M., Heid, I., Buechler, C., Steege, A., Resch, M., Birner, C., Endemann, D. H., Riegger, G. A., & Luchner, A. (2012). Expression of fourteen novel obesity-related genes in Zucker diabetic fatty rats. Cardiovascular diabetology, 11, 48. https://doi.org/10.1186/1475-2840-11-48
Sekiya, M., Kainoh, K., Sugasawa, T., Yoshino, R., Hirokawa, T., Tokiwa, H., Nakano, S., Nagatoishi, S., Tsumoto, K., Takeuchi, Y., Miyamoto, T., Matsuzaka, T., & Shimano, H. (2021). The transcriptional corepressor CtBP2 serves as a metabolite sensor orchestrating hepatic glucose and lipid homeostasis. Nature communications, 12(1), 6315. https://doi.org/10.1038/s41467-021-26638-5
Siffroi-Fernandez, S., Felder-Schmittbuhl, M. P., Khanna, H., Swaroop, A., & Hicks, D. (2008). FGF19 exhibits neuroprotective effects on adult mammalian photoreceptors in vitro. Investigative ophthalmology & visual science, 49(4), 1696–1704. https://doi.org/10.1167/iovs.07-1272
Subkhangulova, A., Malik, A. R., Hermey, G., Popp, O., Dittmar, G., Rathjen, T., Poy, M. N., Stumpf, A., Beed, P. S., Schmitz, D., Breiderhoff, T., & Willnow, T. E. (2018). SORCS1 and SORCS3 control energy balance and orexigenic peptide production. EMBO reports, 19(4), e44810. https://doi.org/10.15252/embr.201744810
Sun, Y., Chen, X., Ou, Z., Wang, Y., Chen, W., Zhao, T., Liu, C., & Chen, Y. (2022). Dysmyelination by Oligodendrocyte-Specific Ablation of Ninj2 Contributes to Depressive-Like Behaviors. Advanced science (Weinheim, Baden-Wurttemberg, Germany), 9(3), e2103065. https://doi.org/10.1002/advs.202103065
Takahashi, E., Sagane, K., Oki, T., Yamazaki, K., Nagasu, T., & Kuromitsu, J. (2006). Deficits in spatial learning and motor coordination in ADAM11-deficient mice. BMC neuroscience, 7, 19. https://doi.org/10.1186/1471-2202-7-19
Tatsuki, F., Sunagawa, G. A., Shi, S., Susaki, E. A., Yukinaga, H., Perrin, D., Sumiyama, K., Ukai-Tadenuma, M., Fujishima, H., Ohno, R., Tone, D., Ode, K. L., Matsumoto, K., & Ueda, H. R. (2016). Involvement of Ca(2+)-Dependent Hyperpolarization in Sleep Duration in Mammals. Neuron, 90(1), 70–85. https://doi.org/10.1016/j.neuron.2016.02.032
Valekunja, U. K., Edgar, R. S., Oklejewicz, M., van der Horst, G. T., O'Neill, J. S., Tamanini, F., Turner, D. J., & Reddy, A. B. (2013). Histone methyltransferase MLL3 contributes to genome-scale circadian transcription. Proceedings of the National Academy of Sciences of the United States of America, 110(4), 1554–1559. https://doi.org/10.1073/pnas.1214168110
Van Epps, H. A., Hayashi, M., Lucast, L., Stearns, G. W., Hurley, J. B., De Camilli, P., & Brockerhoff, S. E. (2004). The zebrafish nrc mutant reveals a role for the polyphosphoinositide phosphatase synaptojanin 1 in cone photoreceptor ribbon anchoring. The Journal of neuroscience : the official journal of the Society for Neuroscience, 24(40), 8641–8650. https://doi.org/10.1523/JNEUROSCI.2892-04.…
Wang, C. Y., Shie, S. S., Hsieh, I. C., Tsai, M. L., & Wen, M. S. (2015). FTO modulates circadian rhythms and inhibits the CLOCK-BMAL1-induced transcription. Biochemical and biophysical research communications, 464(3), 826–832. https://doi.org/10.1016/j.bbrc.2015.07.046
Wang, W., Zhang, G., Gu, H., Liu, Y., Lao, J., Li, K., & Guan, H. (2015). Role of CtBP2 in the Apoptosis of Retinal Ganglion Cells. Cellular and molecular neurobiology, 35(5), 633–640. https://doi.org/10.1007/s10571-015-0158-x
Wang, X., Xu, M., Xu, Q., Yang, F., Tang, H., Shao, C., Wang, L., Wang, Y., Deng, J., & Wang, S. (2021). Rictor is involved in Ctnnd2 deletion-induced impairment of spatial learning and memory but not autism-like behaviors. Frontiers in bioscience (Landmark edition), 26(8), 335–346. https://doi.org/10.52586/4947
Weiss, J. B., Weber, S. J., Torres, E. R. S., Marzulla, T., & Raber, J. (2017). Genetic inhibition of Anaplastic Lymphoma Kinase rescues cognitive impairments in Neurofibromatosis 1 mutant mice. Behavioural brain research, 321, 148–156. https://doi.org/10.1016/j.bbr.2017.01.003
Weiss, J. B., Xue, C., Benice, T., Xue, L., Morris, S. W., & Raber, J. (2012). Anaplastic lymphoma kinase and leukocyte tyrosine kinase: functions and genetic interactions in learning, memory and adult neurogenesis. Pharmacology, biochemistry, and behavior, 100(3), 566–574. https://doi.org/10.1016/j.pbb.2011.10.024
Yang, J., Ma, Q., Dincheva, I., Giza, J., Jing, D., Marinic, T., Milner, T. A., Rajadhyaksha, A., Lee, F. S., & Hempstead, B. L. (2021). SorCS2 is required for social memory and trafficking of the NMDA receptor. Molecular psychiatry, 26(3), 927–940. https://doi.org/10.1038/s41380-020-0650-7
Yang, Y., Feng, Y., Hu, Y., Liu, J., Shi, H., & Zhao, R. (2021). Exposure to constant light impairs cognition with FTO inhibition and m6A-dependent TrκB repression in mouse hippocampus. Environmental pollution (Barking, Essex : 1987), 283, 117037. https://doi.org/10.1016/j.envpol.2021.117037
Zoicas, I., & Kornhuber, J. (2019). The Role of Metabotropic Glutamate Receptors in Social Behavior in Rodents. International journal of molecular sciences, 20(6), 1412. https://doi.org/10.3390/ijms20061412
